# Supplementary material for: The children’s emotional speech recognition by adults: Cross-cultural study on Russian and Tamil language
Source: PLoS One. 2023 Feb 15;18(2):e0272837. doi: 10.1371/journal.pone.0272837 (PMC9931107; doi:10.1371/journal.pone.0272837)
Supplement: S3 Data — (XLSX) [file pone.0272837.s003.xlsx]

## Sheet: Лист1
	emotional state: n - neutral, j - joy, s - sadness, a - anger
	Spontaneous speech
	Russian experts
		Experts:	1						2						3						4						5						6						7						8
			Emotional state						Emotional state						Emotional state						Emotional state						Emotional state						Emotional state						Emotional state						Emotional state
	Emotional state		№ signal	neutral	sadness	joy	anger		№ signal	neutral	sadness	joy	anger		№ signal	neutral	sadness	joy	anger		№ signal	neutral	sadness	joy	anger		№ signal	neutral	sadness	joy	anger		№ signal	neutral	sadness	joy	anger		№ signal	neutral	sadness	joy	anger		№ signal	neutral	sadness	joy	anger
	n	set 1	1	1					1	1					1	1					1	1					1	1					1	1					1	1					1	1
	j		2			1			2			1			2	1					2	1					2	1					2	1					2	1					2			1
	j		3			1			3			1			3			1			3			1			3			1			3			1			3			1			3			1
	n		4	1					4	1					4	1					4	1					4		1				4	1					4	1					4		1
	n		5			1			5			1			5	1					5	1					5			1			5			1			5			1			5			1
	j		6			1			6			1			6			1			6			1			6			1			6			1			6	1					6			1
	j		7			1			7			1			7	1					7	1					7			1			7	1					7			1			7	1
	j		8			1			8			1			8			1			8			1			8			1			8			1			8	1					8		1
	a		9	1					9			1			9	1					9	1					9				1		9	1					9		1				9				1
	j		10			1			10	1					10	1					10			1			10	1					10			1			10	1					10		1
	n		11	1					11	1					11	1					11	1					11	1					11	1					11	1					11	1
	n		12	1					12	1					12	1					12	1					12	1					12	1					12	1					12	1
	s		13		1				13		1				13	1					13		1				13	1					13		1				13		1				13		1
	j		14			1			14	1					14			1			14	1					14	1					14				1		14			1			14				1
	j		15	1					15			1			15	1					15	1					15	1					15	1					15	1					15	1
	j		16			1			16			1			16			1			16			1			16			1			16			1			16			1			16			1
	n		17	1					17	1					17	1					17	1					17	1					17	1					17	1					17	1
	j		18	1					18	1					18			1			18	1					18	1					18	1					18	1					18	1
	j		19			1			19			1			19			1			19			1			19			1			19			1			19			1			19		1
	a		20				1		20	1					20	1					20				1		20				1		20				1		20				1		20				1
	s		21		1				21	1					21	1					21		1				21	1					21		1				21		1				21				1
	j		22			1			22			1			22			1			22			1			22			1			22			1			22	1					22		1
	n		23	1					23	1					23	1					23	1					23	1					23	1					23	1					23	1
	n		24	1					24	1					24	1					24	1					24	1					24	1					24	1		1			24	1
	n		25	1					25	1					25	1					25	1					25	1					25	1					25	1					25		1
	a		26	1					26	1					26	1					26	1					26		1				26	1					26	1					26	1
	j		27			1			27			1			27			1			27			1			27			1			27			1			27			1			27			1
	j		28	1					28	1					28	1					28			1			28	1					28	1					28	1					28	1
	n		29	1					29	1					29	1					29	1					29	1					29	1					29	1					29	1
	j		30			1			30			1			30			1			30			1			30			1			30			1			30			1			30			1
	j		31	1					31	1					31			1			31			1			31			1			31			1			31	1		1			31			1
	n		32	1					32	1					32	1					32	1					32	1					32	1					32	1					32	1
	a		33				1		33	1					33	1					33				1		33				1		33	1					33				1		33				1
	j		34	1					34		1				34	1					34			1			34			1			34	1					34	1					34	1
	a		35		1				35		1				35				1		35		1				35				1		35			1			35	1	1				35				1
	n		36	1					36	1					36	1					36	1					36	1					36	1					36	1					36	1
	n		37	1					37	1					37	1					37	1					37	1					37	1					37	1					37		1
	n		38			1			38	1					38	1					38	1					38			1			38	1					38	1					38	1
	j		39			1			39			1			39			1			39			1			39			1			39			1			39		1				39			1
	n		40	1					40			1			40	1					40	1					40	1					40	1					40			1			40	1
	n		41	1					41	1					41	1					41	1					41	1					41	1					41	1					41		1
	n		42	1					42	1					42	1					42	1					42	1					42	1					42	1					42		1
	j		43	1					43	1					43	1					43			1			43	1					43		1				43	1					43		1
	j		44			1			44	1					44	1					44			1			44	1					44			1			44			1			44		1
	n		45	1					45	1					45	1					45	1					45	1					45	1					45	1					45	1
	n	set 2	1	1					1	1					1	1					1	1					1		1				1	1					1	1					1	1
	s		2		1				2	1					2	1					2	1					2				1		2	1					2	1					2		1
	j		3			1			3	1					3			1			3			1			3			1			3			1			3	1					3				1
	s		4		1				4		1				4		1				4		1				4		1				4			1			4		1				4				1
	j		5			1			5	1					5			1			5			1			5			1			5			1			5			1			5			1
	s		6	1					6	1					6	1					6		1				6			1			6	1					6	1					6		1
	n		7	1					7	1					7	1					7	1					7	1					7	1					7	1					7				1
	n		8	1					8	1					8	1					8	1					8	1					8	1					8	1					8	1
	n		9	1					9	1					9	1					9	1					9	1					9	1					9	1					9		1
	n		10	1					10	1					10	1					10	1					10	1					10	1					10	1					10	1
	j		11	1					11			1			11	1					11			1			11			1			11			1			11			1			11			1
	j		12			1			12	1					12			1			12			1			12			1			12			1			12	1					12			1
	s		13		1				13	1					13	1					13		1				13	1					13	1					13	1					13				1
	j		14			1			14	1					14			1			14			1			14			1			14			1			14	1					14			1
	j		15			1			15			1			15			1			15			1			15			1			15			1			15		1				15			1
	n		16			1			16			1			16			1			16	1					16	1					16			1			16	1					16	1
	j		17			1			17	1					17	1					17			1			17	1					17			1			17	1					17	1
	j		18	1					18	1					18	1					18	1					18	1					18	1					18	1					18	1
	s		19		1				19		1				19		1				19		1				19	1					19		1				19		1				19		1
	j		20	1					20	1					20			1			20	1					20	1					20	1					20	1					20	1
	j		21			1			21	1					21	1					21			1			21	1					21	1					21			1			21			1
	a		22		1				22		1				22		1				22		1				22	1					22	1					22		1				22				1
	j		23	1					23	1					23	1					23			1			23	1					23	1					23	1					23	1
	n		24	1					24	1					24	1					24			1			24	1					24			1			24	1					24	1
	j		25			1			25			1			25			1			25			1			25			1			25			1			25			1			25			1
	n		26	1					26	1					26	1					26	1					26		1				26	1					26	1					26	1
	a		27				1		27			1			27			1			27	1					27	1					27	1					27			1			27			1
	n		28	1					28	1					28		1				28	1					28		1				28	1					28		1				28		1
	n		29	1					29	1					29	1					29		1				29	1					29	1					29	1					29				1
	n		30	1					30	1					30	1					30	1					30	1					30	1					30	1					30	1
	n		31	1					31	1					31	1					31	1					31	1					31	1					31	1					31	1
	a		32		1				32	1					32	1					32	1					32	1					32	1					32	1					32				1
	n		33	1					33	1					33	1					33	1					33	1					33	1					33	1					33	1
	j		34			1			34	1					34			1			34			1			34			1			34			1			34			1			34		1
	n		35	1					35	1					35	1					35	1					35		1				35	1					35	1					35				1
	n		36	1					36	1					36	1					36	1					36	1					36		1				36	1					36		1
	j		37			1			37	1					37			1			37			1			37			1			37			1			37			1			37			1
	j		38			1			38			1			38			1			38			1			38			1			38			1			38			1			38		1
	j		39	1					39			1			39	1					39	1					39	1					39	1					39	1					39	1
	n		40	1					40	1					40	1					40	1					40		1				40	1					40	1					40	1
	j		41	1					41	1					41	1					41			1			41	1					41			1			41	1					41	1
	a		42		1				42	1					42		1				42		1				42				1		42		1				42	1					42				1
	n		43	1					43	1					43	1					43	1					43		1				43	1					43	1					43	1
	j		44			1			44	1					44	1					44			1			44	1					44			1			44	1					44		1
	s		45	1					45	1					45	1					45		1				45	1					45		1				45	1					45				1
	Spontaneous speech
	Indian experts
		Experts:	1						2						3						4						5						6						7						8
			Emotional state						Emotional state						Emotional state						Emotional state						Emotional state						Emotional state						Emotional state						Emotional state
	Emotional state		№ signal	neutral	sadness	joy	anger		№ signal	neutral	sadness	joy	anger		№ signal	neutral	sadness	joy	anger		№ signal	neutral	sadness	joy	anger		№ signal	neutral	sadness	joy	anger		№ signal	neutral	sadness	joy	anger		№ signal	neutral	sadness	joy	anger		№ signal	neutral	sadness	joy	anger
	n	set 1	1	1					1	1					1	1					1		1				1		1				1		1				1		1				1		1
	j		2				1		2		1				2				1		2				1		2	1					2				1		2				1		2	1
	j		3		1				3			1			3			1			3			1			3			1			3			1			3			1			3			1
	n		4		1				4	1					4		1				4		1				4	1					4		1				4		1				4		1
	n		5	1					5				1		5	1					5	1					5	1					5	1					5	1					5	1
	j		6			1			6	1					6	1					6			1			6			1			6			1			6			1			6			1
	j		7	1					7				1		7		1				7	1					7	1					7				1		7	1					7				1
	j		8			1			8			1			8			1			8			1			8			1			8			1			8			1			8			1
	a		9		1				9				1		9		1				9		1				9			1			9		1				9		1				9	1
	j		10	1					10				1		10	1					10	1					10	1					10				1		10		1				10				1
	n		11	1					11	1					11	1					11				1		11	1					11	1					11	1					11	1
	n		12		1				12				1		12	1					12		1				12	1					12	1					12		1				12		1
	s		13		1				13		1				13		1				13	1					13		1				13		1				13		1				13		1
	j		14				1		14				1		14				1		14		1				14			1			14			1			14				1		14			1
	j		15	1					15				1		15	1					15	1					15	1					15	1					15	1					15	1
	j		16			1			16			1			16			1			16			1			16			1			16			1			16			1			16			1
	n		17	1					17	1					17	1					17	1					17	1					17	1					17		1				17	1
	j		18		1				18	1					18	1					18		1				18	1					18				1		18	1					18				1
	j		19			1			19			1			19			1			19			1			19			1			19			1			19			1			19			1
	a		20				1		20				1		20		1				20				1		20	1					20				1		20				1		20	1
	s		21				1		21	1					21		1				21				1		21	1					21				1		21		1				21	1
	j		22			1			22		1				22				1		22			1			22			1			22		1				22	1					22			1
	n		23	1					23	1					23	1					23	1					23	1					23	1					23				1		23		1
	n		24				1		24				1		24			1			24			1			24	1					24			1			24	1					24	1
	n		25				1		25	1					25		1				25	1					25	1					25		1				25	1					25	1
	a		26	1					26	1					26	1					26		1				26	1					26	1					26		1				26		1
	j		27	1					27				1		27				1		27	1					27			1			27			1			27	1					27			1
	j		28		1				28	1					28		1				28		1				28		1				28		1				28		1				28		1
	n		29	1					29				1		29		1				29	1					29	1					29				1		29			1			29	1
	j		30	1					30				1		30			1			30				1		30			1			30				1		30		1				30	1
	j		31				1		31				1		31			1			31				1		31	1					31			1			31				1		31			1
	n		32			1			32	1					32	1					32	1					32	1					32	1					32		1				32				1
	a		33				1		33				1		33			1			33				1		33	1					33				1		33				1		33				1
	j		34		1				34		1				34		1				34		1				34	1					34		1				34	1					34		1
	a		35		1				35		1				35	1					35		1				35			1			35		1				35	1					35	1
	n		36		1				36				1		36		1				36		1				36	1					36	1					36		1				36	1
	n		37	1					37			1			37		1				37	1					37	1					37		1				37		1				37	1
	n		38				1		38				1		38	1					38				1		38	1					38			1			38	1					38	1
	j		39			1			39			1			39			1			39			1			39			1			39			1			39			1			39			1
	n		40	1					40		1				40			1			40			1			40			1			40				1		40				1		40		1
	n		41	1					41				1		41	1					41		1				41	1					41		1				41		1				41				1
	n		42	1					42			1			42	1					42				1		42	1					42	1					42			1			42	1
	j		43		1				43		1				43		1				43		1				43		1				43		1				43	1					43		1
	j		44		1				44				1		44		1				44	1					44	1					44				1		44		1				44	1
	n		45	1					45	1					45	1					45	1					45	1					45	1					45		1				45	1
	n	set 2	1		1				1	1					1	1					1		1				1	1					1		1				1		1				1		1
	s		2		1				2				1		2		1				2	1					2		1				2		1				2	1					2	1
	j		3			1			3				1		3			1			3			1			3			1			3				1		3				1		3				1
	s		4			1			4		1				4			1			4		1				4				1		4		1				4	1					4	1
	j		5				1		5			1			5			1			5			1			5			1			5			1			5			1			5			1
	s		6	1					6	1					6			1			6			1			6			1			6			1			6			1			6	1
	n		7	1					7				1		7	1					7	1					7	1					7	1					7				1		7				1
	n		8	1					8	1					8	1					8	1					8	1					8		1				8	1					8	1
	n		9				1		9				1		9		1				9		1				9		1				9		1				9		1				9		1
	n		10	1					10			1			10	1					10	1					10	1					10	1					10	1					10	1
	j		11		1				11				1		11			1			11				1		11			1			11		1				11	1					11				1
	j		12			1			12	1					12			1			12	1					12			1			12			1			12			1			12				1
	s		13			1			13		1				13		1				13		1				13	1					13	1					13		1				13		1
	j		14	1					14				1		14				1		14				1		14			1			14				1		14				1		14				1
	j		15				1		15		1				15			1			15		1				15			1			15			1			15			1			15			1
	n		16		1				16				1		16		1				16	1	1				16	1					16		1				16		1				16	1
	j		17			1			17	1					17	1					17	1					17	1					17	1					17	1					17	1
	j		18	1					18				1		18	1					18	1					18	1					18		1				18				1		18				1
	s		19				1		19			1			19				1		19				1		19	1					19				1		19				1		19				1
	j		20	1					20		1				20			1			20				1		20			1			20				1		20	1					20	1
	j		21		1				21		1				21		1				21		1				21			1			21		1				21	1					21			1
	a		22				1		22				1		22				1		22		1				22	1					22				1		22		1				22				1
	j		23		1				23	1					23	1					23	1					23	1					23		1				23		1				23	1
	n		24		1				24				1		24		1				24		1				24	1					24	1					24				1		24	1
	j		25			1			25			1			25			1			25			1			25			1			25			1			25			1			25			1
	n		26				1		26				1		26	1					26				1		26	1					26				1		26	1					26	1
	a		27				1		27				1		27				1		27				1		27				1		27				1		27			1			27				1
	n		28		1				28		1				28		1				28		1				28		1				28		1				28		1				28		1
	n		29	1					29			1			29	1					29	1					29	1					29	1					29	1					29				1
	n		30		1				30	1					30	1					30		1				30		1				30	1					30		1				30		1
	n		31			1			31		1				31	1					31		1				31		1				31		1				31		1				31		1
	a		32			1			32				1		32			1			32				1		32	1					32				1		32			1			32	1
	n		33			1			33			1			33	1					33	1					33	1					33			1			33			1			33				1
	j		34	1					34	1					34			1			34			1			34			1			34			1			34			1			34			1
	n		35				1		35				1		35	1					35				1		35				1		35				1		35				1		35				1
	n		36		1				36		1				36				1		36		1				36		1				36		1				36	1					36		1
	j		37		1				37	1					37		1				37	1					37	1					37	1					37		1				37	1
	j		38			1			38			1			38			1			38			1			38			1			38			1			38			1			38			1
	j		39	1					39			1			39	1					39		1				39				1		39	1					39	1					39	1
	n		40				1		40				1		40				1		40				1		40				1		40				1		40				1		40				1
	j		41	1					41	1					41		1				41		1				41		1				41		1				41	1					41		1
	a		42	1					42				1		42	1					42				1		42		1				42				1		42				1		42		1
	n		43		1				43		1				43	1					43		1				43		1				43	1					43	1					43		1
	j		44				1		44				1		44	1					44				1		44	1					44				1		44				1		44	1
	s		45	1					45	1					45				1		45	1					45	1					45	1					45	1					45		1
	Acting speech
	Russian experts
	Meaningless texts
			1						2						3						4						5						6						7						8
	Emotional state		Emotional state						Emotional state						Emotional state						Emotional state						Emotional state						Emotional state						Emotional state						Emotional state
			№ signal	neutral	sadness	joy	anger		№ signal	neutral	sadness	joy	anger		№ signal	neutral	sadness	joy	anger		№ signal	neutral	sadness	joy	anger		№ signal	neutral	sadness	joy	anger		№ signal	neutral	sadness	joy	anger		№ signal	neutral	sadness	joy	anger		№ signal	neutral	sadness	joy	anger
	a		1				1		1				1		1				1		1			1			1				1		1			1			1				1		1				1
	n		2		1				2		1				2	1					2	1					2		1				2	1					2		1				2		1
	a		3				1		3				1		3			1			3			1			3				1		3			1			3		1				3				1
	n		4	1					4	1					4		1				4		1				4	1					4	1					4	1					4	1
	n		5	1					5	1					5			1			5			1			5	1					5	1					5	1					5	1
	a		6				1		6				1		6				1		6			1			6				1		6				1		6				1		6				1
	n		7	1					7	1					7	1					7	1					7		1				7		1				7	1					7	1
	s		8		1				8		1				8	1					8	1					8		1				8		1				8		1				8		1
	j		9			1			9			1			9			1			9			1			9			1			9			1			9	1					9			1
	j		10			1			10			1			10			1			10			1			10			1			10			1			10			1			10			1
	s		11		1				11		1				11		1				11	1					11		1				11		1				11		1				11		1
	j		12			1			12			1			12			1			12			1			12			1			12			1			12			1			12			1
	s		13		1				13		1				13		1				13		1				13		1				13		1				13		1				13		1
	a		14	1					14				1		14	1					14	1					14				1		14			1			14				1		14				1
	s		15		1				15		1				15		1				15		1				15		1				15		1				15	1					15		1
	j		16			1			16			1			16			1			16			1			16			1			16			1			16			1			16			1
	Emotional words and phrases
			1						2						3						4						5						6						7						8
			Emotional state						Emotional state						Emotional state						Emotional state						Emotional state						Emotional state						Emotional state						Emotional state
			№ signal	neutral	sadness	joy	anger		№ signal	neutral	sadness	joy	anger		№ signal	neutral	sadness	joy	anger		№ signal	neutral	sadness	joy	anger		№ signal	neutral	sadness	joy	anger		№ signal	neutral	sadness	joy	anger		№ signal	neutral	sadness	joy	anger		№ signal	neutral	sadness	joy	anger
	a		1	1					1				1		1				1		1				1		1				1		1				1		1		1				1				1
	n		2	1					2	1					2	1					2	1					2	1					2	1					2	1					2	1
	j		3			1			3			1			3			1			3	1					3			1			3		1				3			1			3			1
	a		4				1		4				1		4				1		4				1		4				1		4				1		4		1				4				1
	n		5		1				5		1				5		1				5	1					5	1					5		1				5	1					5	1
	s		6		1				6		1				6	1					6	1					6		1				6		1				6	1					6		1
	a		7				1		7				1		7				1		7				1		7				1		7				1		7				1		7				1
	j		8			1			8			1			8			1			8			1			8			1			8			1			8		1				8			1
	j		9			1			9			1			9			1			9			1			9			1			9			1			9	1					9			1
	a		10				1		10				1		10				1		10				1		10				1		10				1		10		1				10				1
	s		11		1				11		1				11		1				11	1					11		1				11		1				11		1				11		1
	a		12				1		12				1		12				1		12				1		12				1		12				1		12		1				12				1
	s		13		1				13		1				13		1				13		1				13		1				13		1				13		1				13		1
	s		14		1				14		1				14		1				14	1					14		1				14		1				14		1				14		1
	j		15			1			15			1			15			1			15			1			15			1			15			1			15			1			15			1
	n		16	1					16	1					16	1					16	1					16	1					16	1					16			1			16	1
	n		17		1				17	1					17	1					17	1					17	1					17	1					17		1				17	1
	Groups of emotional words
			1						2						3						4						5						6						7						8
			Emotional state						Emotional state						Emotional state						Emotional state						Emotional state						Emotional state						Emotional state						Emotional state
			№ signal	neutral	sadness	joy	anger		№ signal	neutral	sadness	joy	anger		№ signal	neutral	sadness	joy	anger		№ signal	neutral	sadness	joy	anger		№ signal	neutral	sadness	joy	anger		№ signal	neutral	sadness	joy	anger		№ signal	neutral	sadness	joy	anger		№ signal	neutral	sadness	joy	anger
	a		1	1					1				1		1				1		1				1		1				1		1				1		1		1				1				1
	n		2	1					2	1					2	1					2	1					2	1					2	1					2	1					2	1
	j		3			1			3			1			3			1			3	1					3			1			3		1				3			1			3			1
	a		4				1		4				1		4				1		4				1		4				1		4				1		4		1				4				1
	j		5			1			8			1			8			1			8			1			8			1			8			1			8		1				8			1
	s		6		1				11		1				11		1				11	1					11		1				11		1				11		1				11		1
	a		7				1		12				1		12				1		12				1		12				1		12				1		12		1				12				1
	s		8		1				13		1				13		1				13		1				13		1				13		1				13		1				13		1
	n		9	1					16	1					16	1					16	1					16	1					16	1					16			1			16	1
	Acting speech
	Indian experts
	Meaningless texts
			1						2						3						4						5						6						7						8
	Emotional state		Emotional state						Emotional state						Emotional state						Emotional state						Emotional state						Emotional state						Emotional state						Emotional state
			№ signal	neutral	sadness	joy	anger		№ signal	neutral	sadness	joy	anger		№ signal	neutral	sadness	joy	anger		№ signal	neutral	sadness	joy	anger		№ signal	neutral	sadness	joy	anger		№ signal	neutral	sadness	joy	anger		№ signal	neutral	sadness	joy	anger		№ signal	neutral	sadness	joy	anger
	a		1				1		1				1		1				1		1				1		1				1		1			1			1	1					1				1
	n		2		1				2		1				2		1				2		1				2		1				2		1				2		1				2		1
	a		3				1		3				1		3				1		3				1		3				1		3				1		3				1		3				1
	n		4	1					4	1					4	1					4	1					4		1				4		1				4		1				4	1
	n		5	1					5	1					5			1			5	1					5	1					5	1					5	1					5	1
	a		6			1			6				1		6				1		6				1		6				1		6				1		6				1		6				1
	n		7		1				7			1			7	1					7		1				7	1					7			1			7			1			7	1
	s		8		1				8		1				8		1				8		1				8		1				8		1				8		1				8		1
	j		9			1			9			1			9			1			9			1			9			1			9			1			9			1			9			1
	j		10	1					10	1					10				1		10	1					10	1					10				1		10	1					10	1
	s		11		1				11		1				11		1				11	1					11	1					11		1				11		1				11	1
	j		12			1			12			1			12			1			12			1			12			1			12			1			12			1			12			1
	s		13		1				13		1				13		1				13		1				13		1				13		1				13		1				13		1
	a		14				1		14				1		14	1					14				1		14				1		14				1		14				1		14				1
	s		15		1				15		1				15		1				15		1				15		1				15		1				15		1				15		1
	j		16	1					16			1			16			1			16	1					16			1			16			1			16			1			16			1
	Emotional words and phrases
			1						2						3						4						5						6						7						8
			Emotional state						Emotional state						Emotional state						Emotional state						Emotional state						Emotional state						Emotional state						Emotional state
			№ signal	neutral	sadness	joy	anger		№ signal	neutral	sadness	joy	anger		№ signal	neutral	sadness	joy	anger		№ signal	neutral	sadness	joy	anger		№ signal	neutral	sadness	joy	anger		№ signal	neutral	sadness	joy	anger		№ signal	neutral	sadness	joy	anger		№ signal	neutral	sadness	joy	anger
	a		1	1					1				1		1				1		1				1		1				1		1				1		1				1		1				1
	n		2		1				2		1				2	1					2		1				2		1				2	1					2	1					2	1
	j		3				1		3			1			3			1			3	1					3			1			3		1				3	1					3			1
	a		4				1		4				1		4				1		4				1		4				1		4				1		4				1		4				1
	n		5		1				5	1					5		1				5	1					5	1					5		1				5		1				5		1
	s		6	1					6	1					6	1					6	1					6		1				6		1				6		1				6		1
	a		7				1		7				1		7			1			7				1		7				1		7				1		7			1			7				1
	j		8			1			8			1			8				1		8	1					8	1					8	1					8	1					8	1
	j		9			1			9			1			9			1			9	1					9			1			9			1			9			1			9			1
	a		10				1		10				1		10	1					10	1					10				1		10				1		10				1		10				1
	s		11	1					11		1				11		1				11		1				11		1				11		1				11		1				11		1
	a		12				1		12				1		12				1		12				1		12				1		12				1		12				1		12				1
	s		13		1				13		1				13		1				13		1				13			1			13		1				13	1					13		1
	s		14	1					14		1				14	1					14		1				14		1				14		1				14		1				14	1
	j		15				1		15	1					15			1			15	1					15	1					15			1			15	1					15			1
	n		16		1				16		1				16	1					16		1				16		1				16		1				16		1				16		1
	n		17			1			17	1					17		1				17		1				17	1					17	1					17	1					17	1
	Groups of emotional words
			1						2						3						4						5						6						7						8
			Emotional state						Emotional state						Emotional state						Emotional state						Emotional state						Emotional state						Emotional state						Emotional state
			№ signal	neutral	sadness	joy	anger		№ signal	neutral	sadness	joy	anger		№ signal	neutral	sadness	joy	anger		№ signal	neutral	sadness	joy	anger		№ signal	neutral	sadness	joy	anger		№ signal	neutral	sadness	joy	anger		№ signal	neutral	sadness	joy	anger		№ signal	neutral	sadness	joy	anger
	a		1	1					1				1		1				1		1				1		1				1		1				1		1				1		1				1
	n		2		1				2		1				2	1					2		1				2		1				2	1					2	1					2	1
	j		3				1		3			1			3			1			3	1					3			1			3		1				3	1					3			1
	a		4				1		4				1		4				1		4				1		4				1		4				1		4				1		4				1
	j		5			1			8			1			8				1		8	1					8	1					8	1					8	1					8	1
	s		6	1					11		1				11		1				11		1				11		1				11		1				11		1				11		1
	a		7				1		12				1		12				1		12				1		12				1		12				1		12				1		12				1
	s		8		1				13		1				13		1				13		1				13			1			13		1				13	1					13		1
	n		9		1				16		1				16	1					16		1				16		1				16		1				16		1				16		1
