# Supplementary material for: The children’s emotional speech recognition by adults: Cross-cultural study on Russian and Tamil language
Source: PLoS One. 2023 Feb 15;18(2):e0272837. doi: 10.1371/journal.pone.0272837 (PMC9931107; doi:10.1371/journal.pone.0272837)
Supplement: S4 Data — (XLSX) [file pone.0272837.s004.xlsx]

## Sheet: Лист1
	emotional state: n - neutral, j - joy, s - sadness, a - anger
	Spontaneous speech
	Russian experts
		Experts:	1						2						3						4						5						6						7						8
			Emotional state						Emotional state						Emotional state						Emotional state						Emotional state						Emotional state						Emotional state						Emotional state
	Emotional state		№ signal	Neutral	Sadness	Joy	Anger		№ signal	Neutral	Sadness	Joy	Anger		№ signal	Neutral	Sadness	Joy	Anger		№ signal	Neutral	Sadness	Joy	Anger		№ signal	Neutral	Sadness	Joy	Anger		№ signal	Neutral	Sadness	Joy	Anger		№ signal	Neutral	Sadness	Joy	Anger		№ signal	Neutral	Sadness	Joy	Anger
	j	set 1	1			1			1			1			1	1					1		1				1			1			1				1		1	1					1			1
	s		2		1				2		1				2		1				2		1				2		1				2		1				2		1				2		1
	s		3		1				3		1				3		1				3		1				3		1				3		1				3		1				3		1
	a		4	1					4	1					4				1		4	1					4	1					4	1					4	1					4			1
	n		5			1			5	1					5	1					5			1			5	1					5			1			5	1					5			1
	n		6	1					6		1				6	1					6	1					6		1				6	1					6	1					6	1
	j		7	1					7				1		7	1					7	1					7	1					7	1					7	1					7				1
	a		8				1		8				1		8				1		8				1		8			1			8				1		8			1			8				1
	s		9		1				9		1				9		1				9		1				9		1				9		1				9		1				9		1
	j		10	1					10		1				10			1			10			1			10		1				10	1					10	1					10			1
	j		11				1		11			1			11			1			11			1			11			1			11			1			11	1					11			1
	a		12			1			12			1			12	1					12				1		12	1					12				1		12	1					12				1
	a		13				1		13	1					13				1		13				1		13				1		13				1		13			1			13	1
	s		14		1				14		1				14			1			14			1			14		1				14		1				14		1				14		1
	n		15	1					15		1				15	1					15	1					15	1					15	1					15	1					15	1
	j		16	1					16			1			16			1			16			1			16	1					16			1			16			1			16		1
	s		17	1					17	1					17	1					17	1					17	1					17		1				17	1					17	1
	a		18				1		18				1		18				1		18				1		18				1		18				1		18			1			18				1
	s		19		1				19				1		19		1				19		1				19		1				19		1				19		1				19		1
	s		20	1					20	1					20	1					20	1					20	1					20	1					20	1					20	1
	j		21				1		21				1		21			1			21				1		21				1		21		1				21				1		21				1
	j		22	1					22			1			22	1					22	1					22				1		22	1					22	1					22			1
	n		23		1				23	1					23	1					23	1					23	1					23	1					23	1					23	1
	n		24	1					24	1					24	1					24				1		24				1		24	1					24	1					24	1
	j		25				1		25			1			25			1			25			1			25	1					25			1			25	1					25			1
	n		26	1					26	1					26	1					26	1					26	1					26	1					26	1					26		1
	s		27				1		27				1		27				1		27		1				27				1		27		1				27				1		27			1
	s		28		1				28		1				28		1				28		1				28		1				28		1				28		1				28		1
	a		29	1					29			1			29			1			29			1			29	1					29			1			29			1			29	1
	s		30		1				30		1				30		1				30		1				30		1				30		1				30	1					30		1
	a		31	1					31	1					31			1			31	1					31	1					31			1			31	1					31	1
	j		32				1		32			1			32	1					32			1			32			1			32				1		32	1					32				1
	n		33	1					33			1			33				1		33		1				33				1		33				1		33			1			33				1
	n		34	1					34	1					34			1			34	1					34	1					34	1					34	1					34	1
	j		35			1			35	1					35			1			35	1					35	1					35	1					35	1					35			1
	a		36			1			36			1			36	1					36			1			36			1			36			1			36			1			36	1
	n		37				1		37	1					37				1		37		1				37				1		37	1					37	1					37				1
	s		38		1				38	1	1				38		1				38		1				38		1				38		1				38	1					38		1
	a		39				1		39						39				1		39				1		39			1			39				1		39			1			39				1
	j		40	1					40			1			40			1			40			1			40			1			40			1			40			1			40	1
	n		41	1					41			1			41	1					41	1					41			1			41			1			41	1					41			1
	n		42		1				42	1					42	1					42	1					42	1					42	1					42	1					42	1
	s		43				1		43	1					43		1				43	1					43	1					43	1					43	1					43		1
	a		44			1			44				1		44				1		44				1		44				1		44				1		44	1					44				1
	j		45	1					45	1					45			1			45			1			45	1					45	1					45	1					45			1
	n	set 2	1	1					1	1			1		1	1					1	1					1		1				1			1			1	1					1	1
	s		2	1					2			1			2		1				2		1				2		1				2	1					2	1					2			1
	j		3			1			3				1		3	1					3			1			3				1		3				1		3			1			3			1
	a		4	1					4		1				4	1					4	1					4	1					4	1					4	1					4				1
	j		5		1				5			1			5		1				5			1			5	1					5	1					5	1					5			1
	n		6	1					6	1					6	1					6	1					6	1					6	1					6	1					6			1
	s		7				1		7		1				7			1			7		1				7	1					7		1				7		1				7	1
	a		8			1			8	1					8	1					8			1			8			1			8	1					8	1					8			1
	j		9			1			9			1			9	1					9	1					9			1			9			1			9	1					9	1
	s		10	1					10			1			10	1					10	1					10			1			10	1					10	1					10			1
	n		11		1				11	1					11			1			11			1			11	1					11		1				11	1					11		1
	j		12			1			12			1			12	1					12			1			12			1			12		1				12	1					12			1
	j		13				1		13	1					13				1		13				1		13				1		13		1				13			1			13				1
	a		14				1		14				1		14	1					14	1					14				1		14			1			14	1					14				1
	n		15			1			15	1					15		1				15		1				15			1			15	1					15	1					15			1
	s		16	1					16		1				16		1				16		1				16		1				16		1				16		1				16		1
	n		17				1		17			1			17	1					17	1					17	1					17			1			17	1					17	1
	s		18		1				18		1				18		1				18		1				18		1				18	1					18	1					18	1
	a		19		1				19	1					19				1		19		1				19				1		19		1				19		1				19		1
	j		20				1		20				1		20				1		20				1		20				1		20				1		20				1		20				1
	n		21		1				21	1					21	1					21			1			21	1					21	1					21	1					21	1
	s		22		1				22		1				22		1				22		1				22		1				22		1				22		1				22		1
	a		23				1		23				1		23				1		23				1		23				1		23				1		23				1		23			1
	n		24	1					24	1					24			1			24	1					24	1					24	1					24	1					24	1
	a		25				1		25			1			25				1		25			1			25		1				25				1		25				1		25		1
	j		26	1					26			1			26		1				26	1					26	1					26	1					26	1					26			1
	s		27			1			27	1					27			1			27	1					27			1			27	1					27	1					27			1
	s		28		1				28		1				28	1					28		1				28		1				28		1				28		1				28		1
	n		29				1		29				1		29	1					29	1					29	1					29			1			29	1					29	1
	j		30			1			30			1			30		1				30			1			30			1			30			1			30	1					30			1
	a		31				1		31				1		31				1		31				1		31				1		31				1		31				1		31				1
	n		32	1					32	1					32	1					32	1					32	1					32	1					32	1					32	1
	s		33	1					33		1				33	1					33	1					33	1					33		1				33	1					33	1
	j		34			1			34			1			34			1			34			1			34			1			34			1			34	1					34			1
	a		35	1					35	1			1		35	1					35	1					35	1					35				1		35	1					35				1
	n		36			1			36	1					36	1					36	1					36	1					36		1				36	1					36	1
	s		37		1				37	1					37		1				37		1				37		1				37		1				37		1				37		1
	j		38	1					38		1				38			1			38		1				38		1				38		1				38		1				38	1
	a		39				1		39			1			39				1		39				1		39				1		39				1		39	1					39				1
	a		40			1			40	1					40			1			40			1			40				1		40				1		40	1					40			1
	s		41		1				41			1			41	1					41		1				41		1				41			1			41	1					41	1
	n		42	1					42	1					42	1					42		1				42	1					42	1					42	1					42		1
	j		43			1			43			1			43			1			43	1					43			1			43	1					43	1					43			1
	s		44		1				44		1				44		1				44		1				44		1				44		1				44		1				44		1
	a		45				1		45				1		45				1		45				1		45				1		45				1		45				1		45				1
	Spontaneous speech
	Indian experts
		Experts:	1						2						3						4						5						6						7						8
			Emotional state						Emotional state						Emotional state						Emotional state						Emotional state						Emotional state						Emotional state						Emotional state
	Emotional state		№ signal	Neutral	Sadness	Joy	Anger		№ signal	Neutral	Sadness	Joy	Anger		№ signal	Neutral	Sadness	Joy	Anger		№ signal	Neutral	Sadness	Joy	Anger		№ signal	Neutral	Sadness	Joy	Anger		№ signal	Neutral	Sadness	Joy	Anger		№ signal	Neutral	Sadness	Joy	Anger		№ signal	Neutral	Sadness	Joy	Anger
	j	set 1	1			1			1			1			1			1			1			1			1			1			1			1			1			1			1			1
	s		2		1				2		1				2		1				2		1				2		1				2		1				2		1				2		1
	s		3		1				3		1				3		1				3		1				3		1				3		1				3		1				3	1	1
	a		4				1		4				1		4				1		4				1		4				1		4				1		4				1		4	1
	n		5	1					5			1			5	1					5	1					5	1					5	1					5	1					5	1
	n		6	1					6		1				6	1					6		1				6	1					6		1				6	1					6		1
	j		7	1					7			1			7	1					7			1			7	1					7	1					7			1			7	1
	a		8	1					8				1		8	1					8				1		8				1		8				1		8				1		8				1
	s		9		1				9		1				9		1				9		1				9		1				9		1				9		1				9		1
	j		10	1					10	1					10	1					10			1			10	1					10			1			10				1		10	1
	j		11			1			11			1			11			1			11			1			11			1			11			1			11			1			11			1
	a		12				1		12				1		12				1		12				1		12	1					12				1		12				1		12				1
	a		13				1		13			1			13				1		13				1		13			1			13				1		13				1		13	1
	s		14		1				14		1				14		1				14		1				14		1				14		1				14		1				14		1
	n		15	1					15	1					15	1					15	1					15	1					15	1					15	1					15	1
	j		16			1			16			1			16			1			16			1			16			1			16			1			16			1			16			1
	s		17		1				17		1				17		1				17		1				17				1		17		1				17		1				17		1
	a		18				1		18				1		18				1		18				1		18				1		18				1		18				1		18			1
	s		19	1					19		1				19		1				19		1				19		1				19		1				19		1				19		1
	s		20	1					20			1			20		1				20		1				20		1				20		1				20		1				20	1
	j		21			1			21			1			21			1			21	1					21	1					21			1			21			1			21	1
	j		22			1			22			1			22			1			22			1			22			1			22			1			22			1			22	1
	n		23	1					23				1		23				1		23	1					23	1					23	1					23				1		23	1
	n		24	1					24	1					24	1					24	1					24	1					24	1					24	1					24	1
	j		25	1					25			1			25			1			25			1			25	1					25			1			25			1			25	1
	n		26	1					26	1					26	1					26	1					26	1					26	1					26	1					26	1
	s		27				1		27				1		27		1				27		1				27				1		27				1		27		1				27		1
	s		28		1				28		1				28		1				28		1				28		1				28		1				28		1				28		1
	a		29				1		29				1		29				1		29				1		29				1		29				1		29				1		29				1
	s		30		1				30			1			30		1				30		1				30	1					30		1				30		1				30	1
	a		31				1		31				1		31				1		31	1					31	1					31				1		31				1		31	1
	j		32			1			32			1			32			1			32			1			32			1			32			1			32			1			32			1
	n		33	1					33			1			33	1					33			1			33	1					33			1			33	1					33	1
	n		34	1					34	1					34	1					34	1					34	1					34		1				34	1					34	1
	j		35	1					35			1			35			1			35			1			35	1					35			1			35			1			35	1
	a		36	1					36				1		36				1		36				1		36	1					36				1		36				1		36	1
	n		37	1					37	1					37	1					37		1				37	1					37	1					37	1					37	1
	s		38		1				38	1					38		1				38		1				38		1				38		1				38		1				38		1
	a		39				1		39				1		39				1		39				1		39				1		39				1		39				1		39				1
	j		40			1			40			1			40			1			40			1			40			1			40			1			40			1			40			1
	n		41	1					41	1					41	1					41	1					41	1					41	1					41	1					41	1
	n		42	1					42	1					42	1					42	1					42	1					42	1					42	1					42	1
	s		43		1				43		1				43		1				43		1				43		1				43		1				43		1				43		1
	a		44				1		44				1		44				1		44				1		44	1					44				1		44				1		44				1
	j		45	1					45			1			45			1			45			1			45	1					45			1			45						45			1
	n	set 2	1	1					1	1					1	1					1	1					1	1					1		1				1	1					1	1
	s		2	1					2		1				2	1					2		1				2		1				2		1				2		1				2	1
	j		3			1			3				1		3			1			3			1			3			1			3			1			3			1			3			1
	a		4	1					4				1		4				1		4				1		4	1					4		1				4				1		4		1
	j		5			1			5			1			5	1					5			1			5			1			5	1					5			1			5			1
	n		6	1					6	1					6	1					6	1					6	1					6	1					6	1					6			1
	s		7		1				7		1				7	1					7	1					7		1				7	1					7		1				7		1
	a		8	1					8				1		8		1				8				1		8				1		8				1		8				1		8	1
	j		9			1			9			1			9			1			9			1			9			1			9			1			9			1			9			1
	s		10		1				10		1				10		1				10		1				10		1				10	1					10		1				10		1
	n		11	1					11	1					11	1					11	1					11	1					11	1					11	1					11	1
	j		12			1						1			12	1					12			1			12			1			12			1			12	1					12	1
	j		13			1			13			1			13			1			13			1			13			1			13			1			13			1			13	1
	a		14				1		14				1		14				1		14				1		14				1		14				1		14				1		14				1
	n		15	1					15	1					15	1					15	1					15	1					15	1					15	1					15	1
	s		16	1					16		1				16		1				16		1				16		1				16		1				16		1				16		1
	n		17	1					17		1				17	1					17		1				17	1					17	1					17	1					17	1
	s		18		1				18		1				18		1				18		1				18	1					18		1				18		1				18		1
	a		19				1		19				1		19				1		19				1		19	1					19		1				19				1		19	1
	j		20			1			20		1				20			1			20			1			20			1			20			1			20			1			20			1
	n		21	1					21	1					21	1					21	1					21	1					21	1					21	1					21	1
	s		22		1				22		1				22		1				22		1				22		1				22		1				22		1				22		1
	a		23			1			23	1					23				1		23			1			23			1			23			1			23				1		23			1
	n		24	1					24	1					24	1					24	1					24	1					24	1					24	1					24	1
	a		25				1		25				1		25				1		25				1		25				1		25				1		25				1		25				1
	j		26			1			26		1				26			1			26			1			26	1					26			1			26			1			26			1
	s		27	1					27		1				27		1				27				1		27	1					27		1				27		1				27		1
	s		28		1				28		1				28		1				28		1				28		1				28		1				28		1				28		1
	n		29	1					29	1					29	1					29	1					29	1					29	1					29	1					29	1
	j		30			1			30	1					30		1				30			1			30			1			30	1					30			1			30			1
	a		31				1		31				1		31				1		31				1		31				1		31				1		31				1		31				1
	n		32	1					32	1					32	1					32	1					32	1					32	1					32	1					32	1
	s		33				1		33				1		33		1				33		1				33		1				33		1				33		1				33				1
	j		34			1			34			1			34	1					34			1			34			1			34	1					34			1			34	1
	a		35				1		35				1		35				1		35				1		35				1		35				1		35				1		35				1
	n		36	1					36	1					36	1					36			1			36	1					36	1					36			1			36	1
	s		37		1				37		1				37		1				37		1				37		1				37		1				37		1				37		1
	j		38			1			38			1			38			1			38			1			38			1			38			1			38			1			38			1
	a		39				1		39				1		39				1		39				1		39				1		39				1		39				1		39				1
	a		40	1					40				1		40				1		40				1		40				1		40				1		40				1		40	1
	s		41	1					41		1				41		1				41		1				41		1				41		1				41		1				41		1
	n		42	1					42	1					42	1					42	1					42	1					42	1					42						42	1
	j		43	1					43			1			43			1			43			1			43			1			43			1			43						43			1
	s		44		1				44		1				44		1				44		1				44		1				44		1				44						44		1
	a		45				1		45				1		45				1		45				1		45				1		45				1		45						45				1
	Acting speech
	Russian experts
	Meaningless texts
		Experts:	1						2						3						4						5						6						7						8
			Emotional state						Emotional state						Emotional state						Emotional state						Emotional state						Emotional state						Emotional state						Emotional state
	Emotional state		№ signal	neutral	sadness	joy	anger		№ signal	neutral	sadness	joy	anger		№ signal	neutral	sadness	joy	anger		№ signal	neutral	sadness	joy	anger		№ signal	neutral	sadness	joy	anger		№ signal	neutral	sadness	joy	anger		№ signal	neutral	sadness	joy	anger		№ signal	neutral	sadness	joy	anger
	a		1				1		1				1		1				1		1				1		1				1		1				1		1	1					1	1
	j		2	1					2			1			2			1			2	1					2	1					2	1					2			1			2			1
	s		3		1				3	1					3		1				3		1				3	1					3		1				3		1				3		1
	j		4			1			4			1			4			1			4			1			4			1			4			1			4			1			4			1
	s		5		1				5		1				5		1				5		1				5		1				5		1				5		1				5		1
	n		6			1			6	1					6	1					6			1			6			1			6			1			6			1			6			1
	a		7				1		7				1		7				1		7				1		7				1		7				1		7	1					7				1
	s		8	1					8		1				8		1				8	1					8		1				8		1				8		1				8		1
	a		9				1		9				1		9				1		9	1					9				1		9				1		9	1					9			1
	n		10	1					10	1					10	1					10		1				10	1					10	1					10	1					10	1
	s		11		1				11		1				11		1				11		1				11		1				11		1				11	1					11		1
	j		12			1			12			1			12						12			1			12			1			12			1			12			1			12			1
	s		13			1			13		1				13	1		1			13	1					13		1				13	1					13	1					13	1
	n		14		1				14	1					14		1				14	1					14	1					14	1					14	1					14	1
	a		15				1		15				1		15				1		15				1		15				1		15				1		15				1		15				1
	j		16			1			16			1			16			1			16			1			16			1			16			1			16			1			16			1
	s		17	1					17		1				17	1					17		1				17		1				17	1					17	1					17	1
	n		18			1			18	1					18		1				18	1					18	1					18			1			18			1			18			1
	j		19	1					19			1			19			1			19			1			19			1			19			1			19			1			19			1
	a		20				1		20				1		20				1		20				1		20				1		20				1		20				1		20				1
	j		21		1				21		1				21		1				21		1				21		1				21		1				21		1				21		1
	n		22			1			22	1					22	1					22	1					22	1					22	1					22	1					22			1
	s		23			1			23			1			23			1			23			1			23			1			23			1			23			1			23			1
	a		24			1			24				1		24				1		24				1		24				1		24				1		24				1		24			1
	j		25				1		25			1			25			1			25			1			25			1			25			1			25				1		25			1
	s		26		1				26		1				26		1				26	1					26		1				26		1				26	1					26		1
	n		27	1					27	1					27	1					27	1					27	1					27	1					27	1					27	1
	a		28				1		28				1		28				1		28				1		28				1		28				1		28				1		28				1
	n		29	1					29	1					29	1					29		1				29	1					29	1					29	1					29	1
	s		30		1				30		1				30		1				30		1				30		1				30		1				30	1					30	1
	j		31				1		31			1			31			1			31			1			31			1			31			1			31	1					31			1
	a		32				1		32				1		32				1		32				1		32				1		32				1		32				1		32				1
	Emotional words and phrases
		Experts:	1						2						3						4						5						6						7						8
			Emotional state						Emotional state						Emotional state						Emotional state						Emotional state						Emotional state						Emotional state						Emotional state
	Emotional state		№ signal	neutral	sadness	joy	anger		№ signal	neutral	sadness	joy	anger		№ signal	neutral	sadness	joy	anger		№ signal	neutral	sadness	joy	anger		№ signal	neutral	sadness	joy	anger		№ signal	neutral	sadness	joy	anger		№ signal	neutral	sadness	joy	anger		№ signal	neutral	sadness	joy	anger
	j		1		1				1			1			1	1					1			1			1			1			1	1					1	1					1			1
	n		2	1					2	1					2			1			2		1				2	1					2	1					2	1					2		1
	a		3				1		3				1		3				1		3				1		3				1		3				1		3				1		3				1
	s		4		1				4		1				4		1				4	1					4		1				4		1				4		1				4		1
	s		5		1				5	1					5	1					5	1					5		1				5		1				5		1				5	1
	j		6				1		6			1			6			1			6			1			6			1			6				1		6				1		6			1
	a		7				1		7				1		7				1		7				1		7				1		7				1		7				1		7				1
	n		8	1					8		1				8		1				8		1				8	1					8	1					8	1					8		1
	s		9		1				9		1				9		1				9		1				9		1				9		1				9	1					9	1
	a		10				1		10				1		10				1		10				1		10				1		10				1		10				1		10				1
	j		11	1					11			1			11			1			11			1			11			1			11			1			11			1			11				1
	n		12	1					12	1					12	1					12	1					12	1					12	1					12			1			12	1
	j		13			1			13			1			13			1			13			1			13			1			13			1			13			1			13			1
	n		14	1					14	1					14	1					14			1			14	1					14			1			14			1			14			1
	s		15		1				15		1				15		1				15		1				15		1				15		1				15	1					15		1
	a		16				1		16				1		16				1		16				1		16				1		16				1		16				1		16				1
	Groups of emotional words
		Experts:	1						2						3						4						5						6						7						8
			Emotional state						Emotional state						Emotional state						Emotional state						Emotional state						Emotional state						Emotional state						Emotional state
	Emotional state		№ signal	neutral	sadness	joy	anger		№ signal	neutral	sadness	joy	anger		№ signal	neutral	sadness	joy	anger		№ signal	neutral	sadness	joy	anger		№ signal	neutral	sadness	joy	anger		№ signal	neutral	sadness	joy	anger		№ signal	neutral	sadness	joy	anger		№ signal	neutral	sadness	joy	anger
	j		1		1				1			1			1	1					1			1			1			1			1	1					1	1					1			1
	n		2	1					2	1					2			1			2		1				2	1					2	1					2	1					2		1
	a		3				1		3				1		3				1		3				1		3				1		3				1		3				1		3				1
	s		4		1				4		1				4		1				4	1					4		1				4		1				4		1				4		1
	s		5		1				5		1				5		1				5		1				5		1				5		1				5	1					5	1
	a		6				1		6				1		6				1		6				1		6				1		6				1		6				1		6				1
	j		7	1					7			1			7			1			7			1			7			1			7			1			7			1			7				1
	n		8	1					8	1					8	1					8	1					8	1					8	1					8			1			8	1
	Indian experts
	Meaningless texts
		Experts:	1						2						3						4						5						6						7						8
			Emotional state						Emotional state						Emotional state						Emotional state						Emotional state						Emotional state						Emotional state						Emotional state
	Emotional state		№ signal	neutral	sadness	joy	anger		№ signal	neutral	sadness	joy	anger		№ signal	neutral	sadness	joy	anger		№ signal	neutral	sadness	joy	anger		№ signal	neutral	sadness	joy	anger		№ signal	neutral	sadness	joy	anger		№ signal	neutral	sadness	joy	anger		№ signal	neutral	sadness	joy	anger
	a		1				1		1				1		1				1		1				1		1				1		1				1		1				1		1			1
	j		2			1			2			1			2			1			2			1			2			1			2			1			2	1					2			1
	s		3	1					3	1					3	1					3		1				3		1				3		1				3		1				3	1
	j		4			1			4			1			4			1			4	1					4			1			4	1					4			1			4			1
	s		5		1				5		1				5		1				5		1				5	1					5		1				5		1				5		1
	n		6			1			6	1					6	1					6			1			6			1			6			1			6			1			6			1
	a		7				1		7				1		7				1		7				1		7				1		7				1		7				1		7			1
	s		8	1					8	1					8	1					8		1				8		1				8		1				8		1				8	1
	a		9				1		9	1					9	1					9				1		9				1		9				1		9				1		9	1
	n		10	1					10			1			10			1			10	1					10	1					10	1					10			1			10			1
	s		11		1				11	1					11	1					11		1				11		1				11		1				11		1				11	1
	j		12			1			12			1			12			1			12			1			12			1			12	1					12			1			12			1
	s		13		1				13		1				13		1				13		1				13		1				13		1				13		1				13	1
	n		14	1					14	1					14	1					14	1					14	1					14			1			14	1					14	1
	a		15				1		15				1		15				1		15				1		15				1		15				1		15				1		15			1
	j		16			1			16			1			16			1			16			1			16			1			16			1			16			1			16			1
	s		17	1					17	1					17			1			17	1					17	1					17			1			17		1				17	1
	n		18			1			18			1			18	1					18			1			18			1			18	1					18	1					18		1
	j		19	1					19			1			19			1			19			1			19	1					19			1			19			1			19	1
	a		20				1		20				1		20				1		20				1		20				1		20				1		20				1		20	1
	j		21		1				21		1				21		1				21		1				21		1				21		1				21		1				21		1
	n		22	1					22			1			22			1			22	1					22	1					22	1					22	1					22			1
	s		23			1			23			1			23	1					23			1			23			1			23			1			23			1			23				1
	a		24	1					24				1		24				1		24	1					24			1			24			1			24				1		24				1
	j		25	1					25			1			25	1					25	1					25	1					25	1					25	1					25	1
	s		26		1				26	1					26			1			26		1				26	1					26		1				26	1					26		1
	n		27			1			27			1			27	1					27			1			27			1			27			1			27				1		27	1
	a		28				1		28				1		28				1		28				1		28				1		28				1		28				1		28				1
	n		29	1					29	1					29		1				29	1					29	1					29	1					29	1					29	1
	s		30	1					30	1					30			1			30	1					30		1				30			1			30		1				30				1
	j		31			1			31	1					31	1					31	1					31				1		31	1					31			1			31	1
	a		32				1		32				1		32				1		32				1		32				1		32				1		32				1		32				1
	Emotional words and phrases
		Experts:	1						2						3						4						5						6						7						8
			Emotional state						Emotional state						Emotional state						Emotional state						Emotional state						Emotional state						Emotional state						Emotional state
	Emotional state		№ signal	neutral	sadness	joy	anger		№ signal	neutral	sadness	joy	anger		№ signal	neutral	sadness	joy	anger		№ signal	neutral	sadness	joy	anger		№ signal	neutral	sadness	joy	anger		№ signal	neutral	sadness	joy	anger		№ signal	neutral	sadness	joy	anger		№ signal	neutral	sadness	joy	anger
	j		1			1			1			1			1			1			1			1			1	1					1			1			1			1			1			1
	n		2	1					2	1					2	1					2	1					2	1					2	1					2	1					2	1
	a		3				1		3				1		3				1		3				1		3				1		3				1		3				1		3		1
	s		4		1				4		1				4		1				4		1				4		1				4		1				4		1				4		1
	s		5		1				5		1				5		1				5		1				5		1				5		1				5		1				5			1
	j		6			1			6			1			6			1			6			1			6			1			6			1			6			1			6			1
	a		7				1		7				1		7				1		7				1		7				1		7				1		7				1		7	1
	n		8	1					8	1					8	1					8	1					8	1					8	1					8	1					8			1
	s		9	1					9		1				9		1				9		1				9	1					9		1				9		1				9		1
	a		10				1		10				1		10				1		10				1		10			1			10				1		10				1		10				1
	j		11			1			11			1			11			1			11			1			11		1				11			1			11			1			11			1
	n		12	1					12	1					12	1					12	1					12				1		12	1					12	1					12	1
	j		13			1			13			1			13			1			13			1			13			1			13			1			13	1					13			1
	n		14	1					14	1					14	1					14	1					14	1					14	1					14			1			14			1
	s		15		1				15		1				15		1				15		1				15		1				15		1				15		1				15		1
	a		16				1		16				1		16				1		16				1		16				1		16				1		16				1		16				1
	Groups of emotional words
		Experts:	1						2						3						4						5						6						7						8
			Emotional state						Emotional state						Emotional state						Emotional state						Emotional state						Emotional state						Emotional state						Emotional state
	Emotional state		№ signal	neutral	sadness	joy	anger		№ signal	neutral	sadness	joy	anger		№ signal	neutral	sadness	joy	anger		№ signal	neutral	sadness	joy	anger		№ signal	neutral	sadness	joy	anger		№ signal	neutral	sadness	joy	anger		№ signal	neutral	sadness	joy	anger		№ signal	neutral	sadness	joy	anger
	j		1			1			1			1			1			1			1			1			1	1					1			1			1			1			1			1
	n		2	1					2	1					2	1					2	1					2	1					2	1					2	1					2	1
	a		3				1		3				1		3				1		3				1		3				1		3				1		3				1		3		1
	s		4		1				4		1				4		1				4		1				4		1				4		1				4		1				4		1
	s		5	1					5		1				5		1				5		1				5	1					5		1				5		1				5		1
	a		6				1		6				1		6				1		6				1		6			1			6				1		6				1		6				1
	j		7			1			7			1			7			1			7			1			7		1				7			1			7			1			7			1
	n		8	1					8	1					8	1					8	1					8				1		8	1					8	1					8	1
