# Supplementary material for: The children’s emotional speech recognition by adults: Cross-cultural study on Russian and Tamil language
Source: PLoS One. 2023 Feb 15;18(2):e0272837. doi: 10.1371/journal.pone.0272837 (PMC9931107; doi:10.1371/journal.pone.0272837)
Supplement: S5 Data — (XLSX) [file pone.0272837.s005.xlsx]

## Sheet: spontaneous1_anger_df
Column1	Column2	Column3	Column4	Column5	Column6	Column7	Column8	Column9	Column10	Column11	Column12	Column13	Column14	Column15	Column16	Column17	Column18	Column19	Column20	Column21
	i1	i2	i3	i4	i5	i6	i7	i8	i9	i10	r1	r2	r3	r4	r5	r6	r7	r8	r9	r10
i1	1.0	0.2861	0.2901	0.5091	0.1777	0.3806	0.3755	0.1327	0.1006	0.2248	0.2283	0.0	-0.0216	0.1566	0.0653	0.1566	0.1566	0.1857	0.0806	-0.0216
i2	0.2861	1.0	0.092	0.3155	0.0585	0.4017	0.3295	0.2861	0.4454	0.344	0.1028	0.0	-0.0221	0.069	0.1468	0.069	0.069	0.196	0.0347	0.0347
i3	0.2901	0.092	1.0	0.1957	0.188	0.2247	0.2451	0.2112	0.0323	0.3975	0.0955	0.0	-0.0208	-0.0391	-0.0944	0.1208	-0.0391	0.0905	0.1493	-0.0208
i4	0.5091	0.3155	0.1957	1.0	0.1659	0.6034	0.4226	0.1818	0.2105	0.352	0.2154	0.0	-0.0216	0.1474	0.1429	0.0526	0.1474	0.1692	-0.0216	-0.0216
i5	0.1777	0.0585	0.188	0.1659	1.0	0.1354	0.105	0.1777	-0.0141	0.1401	0.2174	0.0	-0.0189	-0.0328	-0.0645	-0.0328	-0.0328	0.1156	-0.0189	-0.0189
i6	0.3806	0.4017	0.2247	0.6034	0.1354	1.0	0.4251	0.3806	0.4589	0.4304	0.1826	0.0	-0.0218	0.1242	0.1131	0.0408	0.1242	0.2538	0.0634	-0.0218
i7	0.3755	0.3295	0.2451	0.4226	0.105	0.4251	1.0	0.3061	0.2683	0.3388	0.1519	0.0	-0.0214	0.1778	0.1801	0.1778	0.1778	0.2951	-0.0214	-0.0214
i8	0.1327	0.2861	0.2112	0.1818	0.1777	0.3806	0.3061	1.0	0.2934	0.0771	0.1318	0.0	-0.0216	0.0573	-0.0237	-0.0419	0.0573	0.1857	0.0806	-0.0216
i9	0.1006	0.4454	0.0323	0.2105	-0.0141	0.4589	0.2683	0.2934	1.0	0.4028	0.115	0.0	-0.0217	0.139	0.2149	0.0483	0.139	0.2212	0.0712	-0.0217
i10	0.2248	0.344	0.3975	0.352	0.1401	0.4304	0.3388	0.0771	0.4028	1.0	0.1909	0.0	-0.0212	0.0896	0.3382	0.2197	0.0896	0.2806	-0.0212	0.115
r1	0.2283	0.1028	0.0955	0.2154	0.2174	0.1826	0.1519	0.1318	0.115	0.1909	1.0	0.0	-0.0169	0.7945	0.4186	0.3836	0.7945	0.1636	-0.0169	-0.0169
r2	0.0	0.0	0.0	0.0	0.0	0.0	0.0	0.0	0.0	0.0	0.0		0.0	0.0	0.0	0.0	0.0	0.0	0.0	0.0
r3	-0.0216	-0.0221	-0.0208	-0.0216	-0.0189	-0.0218	-0.0214	-0.0216	-0.0217	-0.0212	-0.0169	0.0	1.0	-0.015	0.2718	-0.015	-0.015	0.0988	-0.0112	-0.0112
r4	0.1566	0.069	-0.0391	0.1474	-0.0328	0.1242	0.1778	0.0573	0.139	0.0896	0.7945	0.0	-0.015	1.0	0.4828	0.4886	1.0	0.1902	-0.015	-0.015
r5	0.0653	0.1468	-0.0944	0.1429	-0.0645	0.1131	0.1801	-0.0237	0.2149	0.3382	0.4186	0.0	0.2718	0.4828	1.0	0.2241	0.4828	0.396	-0.0194	0.2718
r6	0.1566	0.069	0.1208	0.0526	-0.0328	0.0408	0.1778	-0.0419	0.0483	0.2197	0.3836	0.0	-0.015	0.4886	0.2241	1.0	0.4886	0.1902	-0.015	-0.015
r7	0.1566	0.069	-0.0391	0.1474	-0.0328	0.1242	0.1778	0.0573	0.139	0.0896	0.7945	0.0	-0.015	1.0	0.4828	0.4886	1.0	0.1902	-0.015	-0.015
r8	0.1857	0.196	0.0905	0.1692	0.1156	0.2538	0.2951	0.1857	0.2212	0.2806	0.1636	0.0	0.0988	0.1902	0.396	0.1902	0.1902	1.0	0.0988	0.0988
r9	0.0806	0.0347	0.1493	-0.0216	-0.0189	0.0634	-0.0214	0.0806	0.0712	-0.0212	-0.0169	0.0	-0.0112	-0.015	-0.0194	-0.015	-0.015	0.0988	1.0	-0.0112
r10	-0.0216	0.0347	-0.0208	-0.0216	-0.0189	-0.0218	-0.0214	-0.0216	-0.0217	0.115	-0.0169	0.0	-0.0112	-0.015	0.2718	-0.015	-0.015	0.0988	-0.0112	1.0

## Sheet: spontaneous1_joy_df
Column1	Column2	Column3	Column4	Column5	Column6	Column7	Column8	Column9	Column10	Column11	Column12	Column13	Column14	Column15	Column16	Column17	Column18	Column19	Column20	Column21
	i1	i2	i3	i4	i5	i6	i7	i8	i9	i10	r1	r2	r3	r4	r5	r6	r7	r8	r9	r10
i1	1.0	0.3165	0.3809	0.4684	0.3242	0.3755	0.4681	0.3693	0.3348	0.4013	0.3152	0.2505	0.3424	0.2835	0.3242	0.3551	0.0151	0.1135	0.1875	0.1645
i2	0.3165	1.0	0.2921	0.44	0.2421	0.4217	0.5185	0.4156	0.2414	0.3103	0.1845	0.2921	0.2581	0.1589	0.2421	0.1714	0.1882	0.1481	0.177	0.112
i3	0.3809	0.2921	1.0	0.6292	0.6262	0.59	0.5513	0.4698	0.4196	0.664	0.3211	0.3382	0.5331	0.3922	0.5687	0.4643	0.4414	0.359	0.4921	0.2461
i4	0.4684	0.44	0.6292	1.0	0.6211	0.6386	0.5926	0.6494	0.5172	0.6552	0.4175	0.427	0.5161	0.3832	0.5579	0.4	0.4	0.2222	0.3894	0.208
i5	0.3242	0.2421	0.6262	0.6211	1.0	0.5814	0.4848	0.6574	0.6505	0.5922	0.5777	0.5112	0.6916	0.5358	0.6677	0.5565	0.4393	0.4848	0.5263	0.3688
i6	0.3755	0.4217	0.59	0.6386	0.5814	1.0	0.6939	0.7522	0.5503	0.6788	0.4966	0.3378	0.6045	0.404	0.6412	0.422	0.4436	0.4218	0.4566	0.3113
i7	0.4681	0.5185	0.5513	0.5926	0.4848	0.6939	1.0	0.5652	0.4444	0.5098	0.3503	0.359	0.5062	0.3169	0.4848	0.3333	0.2667	0.375	0.2708	0.2381
i8	0.3693	0.4156	0.4698	0.6494	0.6574	0.7522	0.5652	1.0	0.5598	0.6953	0.5676	0.4698	0.6822	0.5275	0.5952	0.4906	0.5154	0.4928	0.5252	0.3298
i9	0.3348	0.2414	0.4196	0.5172	0.6505	0.5503	0.4444	0.5598	1.0	0.5031	0.4516	0.4196	0.6154	0.3606	0.4757	0.3243	0.4632	0.4444	0.4123	0.1732
i10	0.4013	0.3103	0.664	0.6552	0.5922	0.6788	0.5098	0.6953	0.5031	1.0	0.6161	0.5418	0.7337	0.5204	0.7087	0.5946	0.4632	0.4444	0.5656	0.3622
r1	0.3152	0.1845	0.3211	0.4175	0.5777	0.4966	0.3503	0.5676	0.4516	0.6161	1.0	0.484	0.6536	0.6502	0.6833	0.7227	0.4738	0.5198	0.6349	0.5604
r2	0.2505	0.2921	0.3382	0.427	0.5112	0.3378	0.359	0.4698	0.4196	0.5418	0.484	1.0	0.4747	0.2866	0.5112	0.4107	0.4414	0.4872	0.3905	0.2461
r3	0.3424	0.2581	0.5331	0.5161	0.6916	0.6045	0.5062	0.6822	0.6154	0.7337	0.6536	0.4747	1.0	0.5581	0.6916	0.6316	0.46	0.5679	0.5485	0.3906
r4	0.2835	0.1589	0.3922	0.3832	0.5358	0.404	0.3169	0.5275	0.3606	0.5204	0.6502	0.2866	0.5581	1.0	0.639	0.7769	0.3821	0.4809	0.543	0.5627
r5	0.3242	0.2421	0.5687	0.5579	0.6677	0.6412	0.4848	0.5952	0.4757	0.7087	0.6833	0.5112	0.6916	0.639	1.0	0.6609	0.4984	0.6061	0.626	0.4623
r6	0.3551	0.1714	0.4643	0.4	0.5565	0.422	0.3333	0.4906	0.3243	0.5946	0.7227	0.4107	0.6316	0.7769	0.6609	1.0	0.4	0.5	0.6129	0.5846
r7	0.0151	0.1882	0.4414	0.4	0.4393	0.4436	0.2667	0.5154	0.4632	0.4632	0.4738	0.4414	0.46	0.3821	0.4984	0.4	1.0	0.5333	0.5371	0.2895
r8	0.1135	0.1481	0.359	0.2222	0.4848	0.4218	0.375	0.4928	0.4444	0.4444	0.5198	0.4872	0.5679	0.4809	0.6061	0.5	0.5333	1.0	0.4271	0.381
r9	0.1875	0.177	0.4921	0.3894	0.5263	0.4566	0.2708	0.5252	0.4123	0.5656	0.6349	0.3905	0.5485	0.543	0.626	0.6129	0.5371	0.4271	1.0	0.4061
r10	0.1645	0.112	0.2461	0.208	0.3688	0.3113	0.2381	0.3298	0.1732	0.3622	0.5604	0.2461	0.3906	0.5627	0.4623	0.5846	0.2895	0.381	0.4061	1.0

## Sheet: spontaneous1_neutral_df
Column1	Column2	Column3	Column4	Column5	Column6	Column7	Column8	Column9	Column10	Column11	Column12	Column13	Column14	Column15	Column16	Column17	Column18	Column19	Column20	Column21
	i1	i2	i3	i4	i5	i6	i7	i8	i9	i10	r1	r2	r3	r4	r5	r6	r7	r8	r9	r10
i1	1.0	0.1579	0.3226	0.359	0.146	0.3036	0.1356	0.129	0.1681	0.1864	0.2609	0.0921	0.16	0.2059	0.1857	0.1702	0.1457	0.208	0.014	0.1778
i2	0.1579	1.0	0.2475	0.2077	0.1509	0.2412	-0.0252	0.0468	0.2806	0.2986	0.2241	0.2443	0.1154	0.0323	0.1127	0.1004	0.1804	0.281	0.2408	0.1333
i3	0.3226	0.2475	1.0	0.2365	0.3185	0.4413	0.1186	0.1019	0.2455	0.4614	0.344	0.2269	0.3014	0.3811	0.2212	0.3329	0.4071	0.4595	0.3398	0.1333
i4	0.359	0.2077	0.2365	1.0	0.3886	0.3017	0.1361	0.2365	0.1192	0.1885	0.0693	0.0927	0.1961	0.141	0.2553	0.0717	0.1051	0.1707	0.0456	0.0222
i5	0.146	0.1509	0.3185	0.3886	1.0	0.3264	0.0165	0.3625	0.2562	0.1476	0.2199	0.2993	0.4361	0.2659	0.397	0.3294	0.2775	0.2958	0.2384	0.2444
i6	0.3036	0.2412	0.4413	0.3017	0.3264	1.0	0.1187	0.1874	0.3211	0.284	0.2693	0.1432	0.2405	0.209	0.243	0.1886	0.1914	0.3231	0.2055	0.1333
i7	0.1356	-0.0252	0.1186	0.1361	0.0165	0.1187	1.0	0.2165	0.0502	0.1705	0.1329	-0.0501	0.1316	0.0744	0.019	0.048	0.1184	0.1995	-0.062	0.0444
i8	0.129	0.0468	0.1019	0.2365	0.3625	0.1874	0.2165	1.0	0.0995	0.2655	0.0379	0.0642	0.2192	0.2043	0.1779	0.1176	0.1209	0.1775	0.1268	0.0444
i9	0.1681	0.2806	0.2455	0.1192	0.2562	0.3211	0.0502	0.0995	1.0	0.2556	0.2402	0.1576	0.2252	0.096	0.2945	0.1089	0.2109	0.2279	0.2476	0.2
i10	0.1864	0.2986	0.4614	0.1885	0.1476	0.284	0.1705	0.2655	0.2556	1.0	0.2197	0.0666	0.2105	0.2507	0.1469	0.2595	0.1576	0.2965	0.1046	0.1333
r1	0.2609	0.2241	0.344	0.0693	0.2199	0.2693	0.1329	0.0379	0.2402	0.2197	1.0	0.4073	0.5455	0.5549	0.3731	0.6188	0.522	0.5401	0.5277	0.3556
r2	0.0921	0.2443	0.2269	0.0927	0.2993	0.1432	-0.0501	0.0642	0.1576	0.0666	0.4073	1.0	0.4407	0.238	0.3041	0.3214	0.5123	0.2005	0.4044	0.1778
r3	0.16	0.1154	0.3014	0.1961	0.4361	0.2405	0.1316	0.2192	0.2252	0.2105	0.5455	0.4407	1.0	0.4179	0.4462	0.5581	0.4202	0.3586	0.5039	0.2667
r4	0.2059	0.0323	0.3811	0.141	0.2659	0.209	0.0744	0.2043	0.096	0.2507	0.5549	0.238	0.4179	1.0	0.3317	0.7103	0.3504	0.4914	0.4422	0.4
r5	0.1857	0.1127	0.2212	0.2553	0.397	0.243	0.019	0.1779	0.2945	0.1469	0.3731	0.3041	0.4462	0.3317	1.0	0.3459	0.329	0.3277	0.3426	0.4
r6	0.1702	0.1004	0.3329	0.0717	0.3294	0.1886	0.048	0.1176	0.1089	0.2595	0.6188	0.3214	0.5581	0.7103	0.3459	1.0	0.3935	0.482	0.4992	0.3778
r7	0.1457	0.1804	0.4071	0.1051	0.2775	0.1914	0.1184	0.1209	0.2109	0.1576	0.522	0.5123	0.4202	0.3504	0.329	0.3935	1.0	0.3822	0.5256	0.2
r8	0.208	0.281	0.4595	0.1707	0.2958	0.3231	0.1995	0.1775	0.2279	0.2965	0.5401	0.2005	0.3586	0.4914	0.3277	0.482	0.3822	1.0	0.2732	0.2444
r9	0.014	0.2408	0.3398	0.0456	0.2384	0.2055	-0.062	0.1268	0.2476	0.1046	0.5277	0.4044	0.5039	0.4422	0.3426	0.4992	0.5256	0.2732	1.0	0.3333
r10	0.1778	0.1333	0.1333	0.0222	0.2444	0.1333	0.0444	0.0444	0.2	0.1333	0.3556	0.1778	0.2667	0.4	0.4	0.3778	0.2	0.2444	0.3333	1.0

## Sheet: spontaneous1_sadness_df
Column1	Column2	Column3	Column4	Column5	Column6	Column7	Column8	Column9	Column10	Column11	Column12	Column13	Column14	Column15	Column16	Column17	Column18	Column19	Column20	Column21
	i1	i2	i3	i4	i5	i6	i7	i8	i9	i10	r1	r2	r3	r4	r5	r6	r7	r8	r9	r10
i1	1.0	0.2373	0.453	0.4938	0.3016	0.4465	0.3169	0.3195	0.3611	0.2623	0.0233	0.1045	-0.0253	-0.0641	0.1135	0.0831	0.093	0.0828	0.0374	-0.0825
i2	0.2373	1.0	0.124	0.337	0.3026	0.3284	-0.0479	0.3567	0.1857	0.1916	0.198	0.2953	0.1156	0.1771	0.1284	0.1712	0.2871	0.0858	0.0746	-0.0766
i3	0.453	0.124	1.0	0.3007	0.2506	0.4119	0.337	0.2184	0.1328	0.3923	0.1036	0.036	-0.0218	0.0133	-0.0219	0.0917	0.1036	0.2184	0.0408	-0.0819
i4	0.4938	0.337	0.3007	1.0	0.3457	0.4509	0.3782	0.5064	0.3847	0.4819	0.0478	0.1328	0.0903	0.0277	0.1925	-0.0162	0.1706	-0.042	-0.0434	-0.0847
i5	0.3016	0.3026	0.2506	0.3457	1.0	0.3966	0.1925	0.642	0.321	0.1925	0.1547	0.0154	0.1544	0.0395	0.0722	0.3325	0.0552	0.2124	0.0986	-0.0729
i6	0.4465	0.3284	0.4119	0.4509	0.3966	1.0	0.2781	0.3403	0.3828	0.3316	0.0735	0.1589	0.0395	-0.0116	0.094	0.0675	0.1397	0.283	0.0315	-0.0835
i7	0.3169	-0.0479	0.337	0.3782	0.1925	0.2781	1.0	0.322	0.3064	0.2593	0.0645	0.0136	0.0345	0.0446	0.085	-0.0067	0.129	0.096	0.0288	-0.0839
i8	0.3195	0.3567	0.2184	0.5064	0.642	0.3403	0.322	1.0	0.3576	0.322	0.0506	0.0496	0.0704	0.1067	0.2248	0.2722	-0.0253	0.0683	0.0483	-0.0807
i9	0.3611	0.1857	0.1328	0.3847	0.321	0.3828	0.3064	0.3576	1.0	0.3064	0.0717	0.2433	0.0863	0.0535	0.1736	0.2189	0.0717	0.1649	0.1566	0.0146
i10	0.2623	0.1916	0.3923	0.4819	0.1925	0.3316	0.2593	0.322	0.3064	1.0	0.0645	0.0816	0.0345	0.1083	0.1503	0.1275	0.0645	0.096	0.0288	-0.014
r1	0.0233	0.198	0.1036	0.0478	0.1547	0.0735	0.0645	0.0506	0.0717	0.0645	1.0	0.5909	0.496	0.7305	0.0	0.4173	0.55	0.0506	0.3077	0.0847
r2	0.1045	0.2953	0.036	0.1328	0.0154	0.1589	0.0136	0.0496	0.2433	0.0816	0.5909	1.0	0.5161	0.5494	0.058	0.2541	0.5909	0.0496	0.4828	0.1549
r3	-0.0253	0.1156	-0.0218	0.0903	0.1544	0.0395	0.0345	0.0704	0.0863	0.0345	0.496	0.5161	1.0	0.4586	0.2308	0.2871	0.496	0.0704	0.2623	0.1818
r4	-0.0641	0.1771	0.0133	0.0277	0.0395	-0.0116	0.0446	0.1067	0.0535	0.1083	0.7305	0.5494	0.4586	1.0	-0.0112	0.5089	0.515	0.0323	0.2806	0.3582
r5	0.1135	0.1284	-0.0219	0.1925	0.0722	0.094	0.085	0.2248	0.1736	0.1503	0.0	0.058	0.2308	-0.0112	1.0	-0.0959	0.1176	-0.0078	-0.0377	-0.0656
r6	0.0831	0.1712	0.0917	-0.0162	0.3325	0.0675	-0.0067	0.2722	0.2189	0.1275	0.4173	0.2541	0.2871	0.5089	-0.0959	1.0	0.2878	0.1914	0.4246	0.1328
r7	0.093	0.2871	0.1036	0.1706	0.0552	0.1397	0.129	-0.0253	0.0717	0.0645	0.55	0.5909	0.496	0.515	0.1176	0.2878	1.0	0.0506	0.3077	0.0847
r8	0.0828	0.0858	0.2184	-0.042	0.2124	0.283	0.096	0.0683	0.1649	0.096	0.0506	0.0496	0.0704	0.0323	-0.0078	0.1914	0.0506	1.0	0.139	0.0922
r9	0.0374	0.0746	0.0408	-0.0434	0.0986	0.0315	0.0288	0.0483	0.1566	0.0288	0.3077	0.4828	0.2623	0.2806	-0.0377	0.4246	0.3077	0.139	1.0	0.313
r10	-0.0825	-0.0766	-0.0819	-0.0847	-0.0729	-0.0835	-0.0839	-0.0807	0.0146	-0.014	0.0847	0.1549	0.1818	0.3582	-0.0656	0.1328	0.0847	0.0922	0.313	1.0

## Sheet: spontaneous1_emotion_df
Column1	Column2	Column3	Column4	Column5	Column6	Column7	Column8	Column9	Column10	Column11	Column12	Column13	Column14	Column15	Column16	Column17	Column18	Column19	Column20	Column21
	i1	i2	i3	i4	i5	i6	i7	i8	i9	i10	r1	r2	r3	r4	r5	r6	r7	r8	r9	r10
i1	1.0	0.2596	0.3648	0.4451	0.2456	0.3771	0.3097	0.245	0.252	0.2795	0.2325	0.1325	0.1542	0.1739	0.1973	0.2144	0.0871	0.1508	0.0915	0.103
i2	0.2596	1.0	0.2003	0.3343	0.1863	0.3624	0.1925	0.2716	0.3157	0.2889	0.191	0.2116	0.1248	0.1092	0.154	0.1324	0.165	0.1751	0.1616	0.0714
i3	0.3648	0.2003	1.0	0.325	0.3878	0.4236	0.3044	0.2546	0.2327	0.497	0.2715	0.2099	0.2831	0.2729	0.2377	0.3141	0.3003	0.3073	0.3257	0.1226
i4	0.4451	0.3343	0.325	1.0	0.413	0.4794	0.3548	0.399	0.3006	0.4303	0.1928	0.1779	0.2288	0.1948	0.309	0.1485	0.1768	0.1261	0.1241	0.059
i5	0.2456	0.1863	0.3878	0.413	1.0	0.383	0.2049	0.484	0.3242	0.2884	0.3515	0.3089	0.4754	0.3203	0.401	0.4091	0.2477	0.2984	0.3368	0.2482
i6	0.3771	0.3624	0.4236	0.4794	0.383	1.0	0.3617	0.4071	0.4379	0.4366	0.2826	0.18	0.2541	0.2096	0.2964	0.2109	0.2077	0.3185	0.2285	0.1276
i7	0.3097	0.1925	0.3044	0.3548	0.2049	0.3617	1.0	0.3533	0.2696	0.3222	0.1919	0.0829	0.1967	0.1627	0.1897	0.145	0.1463	0.2287	0.0711	0.0784
i8	0.245	0.2716	0.2546	0.399	0.484	0.4071	0.3533	1.0	0.3236	0.3537	0.2048	0.1736	0.2773	0.2554	0.2767	0.2314	0.1765	0.221	0.2301	0.1207
i9	0.252	0.3157	0.2327	0.3006	0.3242	0.4379	0.2696	0.3236	1.0	0.3742	0.262	0.2141	0.2797	0.1877	0.3205	0.1964	0.2325	0.2618	0.2704	0.1396
i10	0.2795	0.2889	0.497	0.4303	0.2884	0.4366	0.3222	0.3537	0.3742	1.0	0.3035	0.1973	0.2957	0.2878	0.3196	0.3331	0.2158	0.257	0.2251	0.1664
r1	0.2325	0.191	0.2715	0.1928	0.3515	0.2826	0.1919	0.2048	0.262	0.3035	1.0	0.476	0.5623	0.6333	0.445	0.6206	0.4906	0.3788	0.5287	0.4083
r2	0.1325	0.2116	0.2099	0.1779	0.3089	0.18	0.0829	0.1736	0.2141	0.1973	0.476	1.0	0.4873	0.326	0.3416	0.3686	0.445	0.217	0.4284	0.2199
r3	0.1542	0.1248	0.2831	0.2288	0.4754	0.2541	0.1967	0.2773	0.2797	0.2957	0.5623	0.4873	1.0	0.4704	0.5146	0.5436	0.44	0.3242	0.5007	0.325
r4	0.1739	0.1092	0.2729	0.1948	0.3203	0.2096	0.1627	0.2554	0.1877	0.2878	0.6333	0.326	0.4704	1.0	0.4133	0.6986	0.4023	0.35	0.4541	0.466
r5	0.1973	0.154	0.2377	0.309	0.401	0.2964	0.1897	0.2767	0.3205	0.3196	0.445	0.3416	0.5146	0.4133	1.0	0.409	0.3597	0.3261	0.4088	0.3555
r6	0.2144	0.1324	0.3141	0.1485	0.4091	0.2109	0.145	0.2314	0.1964	0.3331	0.6206	0.3686	0.5436	0.6986	0.409	1.0	0.3891	0.3902	0.5294	0.4463
r7	0.0871	0.165	0.3003	0.1768	0.2477	0.2077	0.1463	0.1765	0.2325	0.2158	0.4906	0.445	0.44	0.4023	0.3597	0.3891	1.0	0.3209	0.5143	0.2084
r8	0.1508	0.1751	0.3073	0.1261	0.2984	0.3185	0.2287	0.221	0.2618	0.257	0.3788	0.217	0.3242	0.35	0.3261	0.3902	0.3209	1.0	0.2756	0.2262
r9	0.0915	0.1616	0.3257	0.1241	0.3368	0.2285	0.0711	0.2301	0.2704	0.2251	0.5287	0.4284	0.5007	0.4541	0.4088	0.5294	0.5143	0.2756	1.0	0.3746
r10	0.103	0.0714	0.1226	0.059	0.2482	0.1276	0.0784	0.1207	0.1396	0.1664	0.4083	0.2199	0.325	0.466	0.3555	0.4463	0.2084	0.2262	0.3746	1.0

## Sheet: spontaneous2_joy_df
Column1	Column2	Column3	Column4	Column5	Column6	Column7	Column8	Column9	Column10	Column11	Column12	Column13	Column14	Column15	Column16	Column17	Column18	Column19	Column20	Column21
	i1	i2	i3	i4	i5	i6	i7	i8	i9	i10	r1	r2	r3	r4	r5	r6	r7	r8	r9	r10
i1	1.0	0.5283	0.6809	0.7273	0.8611	0.7059	0.8	0.6809	0.5402	0.7059	0.1844	0.4242	0.1333	0.3137	0.3262	0.1844	0.1463	0.2857	0.1333	0.2636
i2	0.5283	1.0	0.6167	0.6593	0.5912	0.6393	0.6034	0.3612	0.7002	0.5792	0.1696	0.3754	0.2983	0.2786	0.2335	0.1696	0.1543	0.2439	0.2373	0.1143
i3	0.6809	0.6167	1.0	0.6928	0.6099	0.867	0.7623	0.6374	0.6223	0.7339	0.1297	0.3242	0.3547	0.2018	0.2023	0.1297	0.1612	0.2465	0.2189	0.2826
i4	0.7273	0.6593	0.6928	1.0	0.7273	0.8252	0.7934	0.6314	0.6528	0.7087	0.2628	0.4462	0.2623	0.3592	0.2628	0.1399	0.1301	0.4255	0.1443	0.2852
i5	0.8611	0.5912	0.6099	0.7273	1.0	0.6405	0.6667	0.6809	0.4828	0.6405	0.2553	0.4242	0.1333	0.3137	0.3972	0.1844	0.2276	0.2857	0.2	0.2636
i6	0.7059	0.6393	0.867	0.8252	0.6405	1.0	0.6526	0.6009	0.5826	0.6894	0.1353	0.3592	0.3368	0.2547	0.2018	0.0687	0.1811	0.3403	0.2105	0.284
i7	0.8	0.6034	0.7623	0.7934	0.6667	0.6526	1.0	0.5585	0.6625	0.7158	0.2189	0.3803	0.2286	0.2737	0.2189	0.2189	0.1191	0.2452	0.1643	0.2286
i8	0.6809	0.3612	0.6374	0.6314	0.6809	0.6009	0.5585	1.0	0.5061	0.6674	0.1297	0.3242	0.1509	0.2683	0.2748	0.1297	0.1612	0.3068	0.083	0.2028
i9	0.5402	0.7002	0.6223	0.6528	0.4828	0.5826	0.6625	0.5061	1.0	0.6939	0.1575	0.3323	0.2688	0.2486	0.1575	0.2156	0.1603	0.2597	0.1562	0.1796
i10	0.7059	0.5792	0.7339	0.7087	0.6405	0.6894	0.7158	0.6674	0.6939	1.0	0.2018	0.4757	0.3368	0.441	0.3348	0.2683	0.2556	0.3403	0.2105	0.4272
r1	0.1844	0.1696	0.1297	0.2628	0.2553	0.1353	0.2189	0.1297	0.1575	0.2018	1.0	0.2014	0.083	0.2683	0.4923	0.1297	-0.0065	0.4273	0.2868	0.2028
r2	0.4242	0.3754	0.3242	0.4462	0.4242	0.3592	0.3803	0.3242	0.3323	0.4757	0.2014	1.0	0.0852	0.3592	0.4471	0.4471	0.1301	0.3161	0.1443	0.4152
r3	0.1333	0.2983	0.3547	0.2623	0.1333	0.3368	0.2286	0.1509	0.2688	0.3368	0.083	0.0852	1.0	0.4	0.083	0.2189	0.0426	0.1871	0.1	0.0082
r4	0.3137	0.2786	0.2018	0.3592	0.3137	0.2547	0.2737	0.2683	0.2486	0.441	0.2683	0.3592	0.4	1.0	0.2683	0.3348	0.1811	0.3403	0.0842	0.1408
r5	0.3262	0.2335	0.2023	0.2628	0.3972	0.2018	0.2189	0.2748	0.1575	0.3348	0.4923	0.4471	0.083	0.2683	1.0	0.2748	0.1612	0.367	0.2868	0.2826
r6	0.1844	0.1696	0.1297	0.1399	0.1844	0.0687	0.2189	0.1297	0.2156	0.2683	0.1297	0.4471	0.2189	0.3348	0.2748	1.0	0.1612	0.0656	-0.0528	0.0434
r7	0.1463	0.1543	0.1612	0.1301	0.2276	0.1811	0.1191	0.1612	0.1603	0.2556	-0.0065	0.1301	0.0426	0.1811	0.1612	0.1612	1.0	-0.1421	0.3489	0.1355
r8	0.2857	0.2439	0.2465	0.4255	0.2857	0.3403	0.2452	0.3068	0.2597	0.3403	0.4273	0.3161	0.1871	0.3403	0.367	0.0656	-0.1421	1.0	-0.0452	0.2061
r9	0.1333	0.2373	0.2189	0.1443	0.2	0.2105	0.1643	0.083	0.1562	0.2105	0.2868	0.1443	0.1	0.0842	0.2868	-0.0528	0.3489	-0.0452	1.0	0.3755
r10	0.2636	0.1143	0.2826	0.2852	0.2636	0.284	0.2286	0.2028	0.1796	0.4272	0.2028	0.4152	0.0082	0.1408	0.2826	0.0434	0.1355	0.2061	0.3755	1.0

## Sheet: spontaneous2_anger_df
Column1	Column2	Column3	Column4	Column5	Column6	Column7	Column8	Column9	Column10	Column11	Column12	Column13	Column14	Column15	Column16	Column17	Column18	Column19	Column20	Column21
	i1	i2	i3	i4	i5	i6	i7	i8	i9	i10	r1	r2	r3	r4	r5	r6	r7	r8	r9	r10
i1	1.0	0.7445	0.7623	0.6943	0.6203	0.7918	0.6416	0.7139	0.7518	0.7224	0.3157	0.2951	0.5649	0.4166	0.3755	0.4681	0.2508	0.3972	0.4687	0.2303
i2	0.7445	1.0	0.7864	0.7864	0.6703	0.8142	0.7926	0.6189	0.717	0.6903	0.2001	0.3187	0.4251	0.2964	0.3187	0.4654	0.1674	0.4025	0.3418	0.1585
i3	0.7623	0.7864	1.0	0.8071	0.5412	0.7709	0.8759	0.55	0.7333	0.7709	0.2552	0.2385	0.4906	0.424	0.3782	0.5333	0.2047	0.4	0.4	0.19
i4	0.6943	0.7864	0.8071	1.0	0.6824	0.8364	0.8138	0.625	0.8	0.7709	0.2552	0.2385	0.4906	0.424	0.3127	0.5333	0.1209	0.4667	0.25	0.19
i5	0.6203	0.6703	0.5412	0.6824	1.0	0.7831	0.5618	0.6087	0.6667	0.6386	0.3596	0.3377	0.4684	0.3014	0.2771	0.4444	0.2881	0.3704	0.3478	0.2642
i6	0.7918	0.8142	0.7709	0.8364	0.7831	1.0	0.7793	0.653	0.8299	0.7999	0.3378	0.3273	0.5143	0.4463	0.3328	0.5578	0.2189	0.4218	0.3445	0.2023
i7	0.6416	0.7926	0.8759	0.8138	0.5618	0.7793	1.0	0.5024	0.8077	0.7793	0.2179	0.2047	0.4461	0.3826	0.2747	0.4872	0.1008	0.359	0.3602	0.1682
i8	0.7139	0.6189	0.55	0.625	0.6087	0.653	0.5024	1.0	0.6825	0.653	0.2891	0.3258	0.3869	0.4611	0.1902	0.5238	0.2412	0.5238	0.1346	0.1964
i9	0.7518	0.717	0.7333	0.8	0.6667	0.8299	0.8077	0.6825	1.0	0.898	0.2308	0.2029	0.4681	0.3939	0.2857	0.5139	0.1441	0.375	0.2857	0.1176
i10	0.7224	0.6903	0.7709	0.7709	0.6386	0.7999	0.7793	0.653	0.898	1.0	0.3378	0.3273	0.5143	0.4463	0.3328	0.5578	0.2189	0.3537	0.3445	0.1084
r1	0.3157	0.2001	0.2552	0.2552	0.3596	0.3378	0.2179	0.2891	0.2308	0.3378	1.0	0.4035	0.5764	0.5198	0.4639	0.4231	0.4136	0.4872	0.3602	0.2514
r2	0.2951	0.3187	0.2385	0.2385	0.3377	0.3273	0.2047	0.3258	0.2029	0.3273	0.4035	1.0	0.3693	0.4405	0.4689	0.4203	0.4637	0.4928	0.2416	0.3541
r3	0.5649	0.4251	0.4906	0.4906	0.4684	0.5143	0.4461	0.3869	0.4681	0.5143	0.5764	0.3693	1.0	0.65	0.653	0.6099	0.4381	0.539	0.4687	0.1277
r4	0.4166	0.2964	0.424	0.424	0.3014	0.4463	0.3826	0.4611	0.3939	0.4463	0.5198	0.4405	0.65	1.0	0.5939	0.6212	0.4156	0.6212	0.1916	0.2838
r5	0.3755	0.3187	0.3782	0.3127	0.2771	0.3328	0.2747	0.1902	0.2857	0.3328	0.4639	0.4689	0.653	0.5939	1.0	0.4898	0.3925	0.4898	0.4987	0.2961
r6	0.4681	0.4654	0.5333	0.5333	0.4444	0.5578	0.4872	0.5238	0.5139	0.5578	0.4231	0.4203	0.6099	0.6212	0.4898	1.0	0.3243	0.5833	0.127	0.1176
r7	0.2508	0.1674	0.2047	0.1209	0.2881	0.2189	0.1008	0.2412	0.1441	0.2189	0.4136	0.4637	0.4381	0.4156	0.3925	0.3243	1.0	0.2342	0.2412	0.3255
r8	0.3972	0.4025	0.4	0.4667	0.3704	0.4218	0.359	0.5238	0.375	0.3537	0.4872	0.4928	0.539	0.6212	0.4898	0.5833	0.2342	1.0	0.2063	0.3137
r9	0.4687	0.3418	0.4	0.25	0.3478	0.3445	0.3602	0.1346	0.2857	0.3445	0.3602	0.2416	0.4687	0.1916	0.4987	0.127	0.2412	0.2063	1.0	0.3304
r10	0.2303	0.1585	0.19	0.19	0.2642	0.2023	0.1682	0.1964	0.1176	0.1084	0.2514	0.3541	0.1277	0.2838	0.2961	0.1176	0.3255	0.3137	0.3304	1.0

## Sheet: spontaneous2_neutral_df
Column1	Column2	Column3	Column4	Column5	Column6	Column7	Column8	Column9	Column10	Column11	Column12	Column13	Column14	Column15	Column16	Column17	Column18	Column19	Column20	Column21
	i1	i2	i3	i4	i5	i6	i7	i8	i9	i10	r1	r2	r3	r4	r5	r6	r7	r8	r9	r10
i1	1.0	0.4258	0.5801	0.4	0.6142	0.4076	0.496	0.5263	0.3478	0.622	0.2581	0.376	0.313	0.3045	0.3088	0.49	0.3795	0.2229	0.3419	0.3441
i2	0.4258	1.0	0.6161	0.6526	0.4426	0.6154	0.6526	0.3622	0.5098	0.4757	0.2007	0.3958	0.1933	0.2007	0.2228	0.3073	0.249	0.2256	0.1519	0.1677
i3	0.5801	0.6161	1.0	0.5846	0.506	0.7069	0.7508	0.5141	0.4633	0.6305	0.2504	0.2323	0.2761	0.2004	0.3126	0.3504	0.2947	0.2417	0.4119	0.2751
i4	0.4	0.6526	0.5846	1.0	0.5135	0.64	0.6786	0.4316	0.4667	0.5574	0.2209	0.4176	0.2648	0.2746	0.4	0.2746	0.1957	0.3613	0.2703	0.1918
i5	0.6142	0.4426	0.506	0.5135	1.0	0.4249	0.5135	0.5477	0.3627	0.5942	0.2294	0.3485	0.2404	0.3228	0.4204	0.4162	0.4045	0.2389	0.2257	0.2444
i6	0.4076	0.6154	0.7069	0.64	0.4249	1.0	0.58	0.3906	0.4444	0.5794	0.0901	0.2808	0.3306	0.2461	0.4162	0.3501	0.295	0.2251	0.377	0.2443
i7	0.496	0.6526	0.7508	0.6786	0.5135	0.58	1.0	0.4316	0.6	0.7344	0.2209	0.3118	0.3155	0.2746	0.2435	0.2746	0.234	0.3032	0.2703	0.2286
i8	0.5263	0.3622	0.5141	0.4316	0.5477	0.3906	0.4316	1.0	0.2857	0.4623	0.1483	0.449	0.2025	0.1944	0.2443	0.2864	0.311	0.2073	0.1859	0.2322
i9	0.3478	0.5098	0.4633	0.4667	0.3627	0.4444	0.6	0.2857	1.0	0.5455	0.0984	0.2473	0.4103	0.3169	0.2328	0.153	0.1667	0.3452	0.2157	0.1667
i10	0.622	0.4757	0.6305	0.5574	0.5942	0.5794	0.7344	0.4623	0.5455	1.0	0.2779	0.4136	0.4082	0.3811	0.3445	0.4842	0.3107	0.2067	0.3077	0.296
r1	0.2581	0.2007	0.2504	0.2209	0.2294	0.0901	0.2209	0.1483	0.0984	0.2779	1.0	0.1454	0.2361	0.4587	0.37	0.4095	0.2048	0.2581	0.2761	0.2643
r2	0.376	0.3958	0.2323	0.4176	0.3485	0.2808	0.3118	0.449	0.2473	0.4136	0.1454	1.0	0.1214	0.2919	0.3981	0.3896	0.3026	0.1901	0.2089	0.3589
r3	0.313	0.1933	0.2761	0.2648	0.2404	0.3306	0.3155	0.2025	0.4103	0.4082	0.2361	0.1214	1.0	0.4748	0.2913	0.1883	0.3944	0.3379	0.4246	0.2415
r4	0.3045	0.2007	0.2004	0.2746	0.3228	0.2461	0.2746	0.1944	0.3169	0.3811	0.4587	0.2919	0.4748	1.0	0.5153	0.4587	0.4495	0.3604	0.3228	0.2245
r5	0.3088	0.2228	0.3126	0.4	0.4204	0.4162	0.2435	0.2443	0.2328	0.3445	0.37	0.3981	0.2913	0.5153	1.0	0.37	0.3604	0.3239	0.4204	0.3338
r6	0.49	0.3073	0.3504	0.2746	0.4162	0.3501	0.2746	0.2864	0.153	0.4842	0.4095	0.3896	0.1883	0.4587	0.37	1.0	0.4495	0.1046	0.2761	0.2245
r7	0.3795	0.249	0.2947	0.1957	0.4045	0.295	0.234	0.311	0.1667	0.3107	0.2048	0.3026	0.3944	0.4495	0.3604	0.4495	1.0	0.1285	0.4045	0.3514
r8	0.2229	0.2256	0.2417	0.3613	0.2389	0.2251	0.3032	0.2073	0.3452	0.2067	0.2581	0.1901	0.3379	0.3604	0.3239	0.1046	0.1285	1.0	0.2389	0.2717
r9	0.3419	0.1519	0.4119	0.2703	0.2257	0.377	0.2703	0.1859	0.2157	0.3077	0.2761	0.2089	0.4246	0.3228	0.4204	0.2761	0.4045	0.2389	1.0	0.4543
r10	0.3441	0.1677	0.2751	0.1918	0.2444	0.2443	0.2286	0.2322	0.1667	0.296	0.2643	0.3589	0.2415	0.2245	0.3338	0.2245	0.3514	0.2717	0.4543	1.0

## Sheet: spontaneous2_sadness_df
Column1	Column2	Column3	Column4	Column5	Column6	Column7	Column8	Column9	Column10	Column11	Column12	Column13	Column14	Column15	Column16	Column17	Column18	Column19	Column20	Column21
	i1	i2	i3	i4	i5	i6	i7	i8	i9	i10	r1	r2	r3	r4	r5	r6	r7	r8	r9	r10
i1	1.0	0.6431	0.6822	0.6574	0.6814	0.5726	0.708	0.7349	0.5726	0.7197	0.5846	0.6105	0.5652	0.4915	0.5598	0.5551	0.6004	0.5846	0.5154	0.5236
i2	0.6431	1.0	0.6257	0.7161	0.6903	0.636	0.708	0.7926	0.636	0.7161	0.4203	0.4425	0.5283	0.453	0.5792	0.3954	0.5644	0.4203	0.4203	0.3657
i3	0.6822	0.6257	1.0	0.8037	0.7262	0.7232	0.856	0.7665	0.7232	0.7477	0.52	0.4828	0.5679	0.4886	0.5562	0.5455	0.476	0.52	0.46	0.4165
i4	0.6574	0.7161	0.8037	1.0	0.7608	0.7538	0.8297	0.7412	0.7538	0.7785	0.4984	0.5216	0.5455	0.5794	0.6505	0.5234	0.4555	0.4984	0.4393	0.3978
i5	0.6814	0.6903	0.7262	0.7608	1.0	0.6767	0.8142	0.7162	0.6767	0.7608	0.5091	0.533	0.5578	0.5436	0.6146	0.5436	0.6678	0.5745	0.4436	0.369
i6	0.5726	0.636	0.7232	0.7538	0.6767	1.0	0.748	0.7166	0.7296	0.6991	0.5355	0.5591	0.5238	0.5018	0.6845	0.5018	0.4986	0.5355	0.4194	0.3147
i7	0.708	0.708	0.856	0.8297	0.8142	0.748	1.0	0.7926	0.748	0.8297	0.4814	0.5045	0.5283	0.5681	0.5792	0.5681	0.4974	0.4814	0.4203	0.3657
i8	0.7349	0.7926	0.7665	0.7412	0.7162	0.7166	0.7926	1.0	0.7166	0.7412	0.5034	0.59	0.4872	0.5331	0.6029	0.5331	0.5884	0.5034	0.4414	0.3846
i9	0.5726	0.636	0.7232	0.7538	0.6767	0.7296	0.748	0.7166	1.0	0.8085	0.4774	0.5003	0.5238	0.5572	0.5698	0.4465	0.4359	0.4774	0.5355	0.4453
i10	0.7197	0.7161	0.7477	0.7785	0.7608	0.6991	0.8297	0.7412	0.8085	1.0	0.4984	0.5216	0.5455	0.5794	0.5922	0.6355	0.5196	0.4984	0.4984	0.4647
r1	0.5846	0.4203	0.52	0.4984	0.5091	0.5355	0.4814	0.5034	0.4774	0.4984	1.0	0.4436	0.5333	0.52	0.5895	0.52	0.568	0.6143	0.6143	0.4255
r2	0.6105	0.4425	0.4828	0.5216	0.533	0.5591	0.5045	0.59	0.5003	0.5216	0.4436	1.0	0.4218	0.4828	0.6788	0.5436	0.5939	0.4436	0.5745	0.4479
r3	0.5652	0.5283	0.5679	0.5455	0.5578	0.5238	0.5283	0.4872	0.5238	0.5455	0.5333	0.4218	1.0	0.5679	0.5752	0.3827	0.4697	0.5333	0.5333	0.3902
r4	0.4915	0.453	0.4886	0.5794	0.5436	0.5018	0.5681	0.5331	0.5572	0.5794	0.52	0.4828	0.5679	1.0	0.6154	0.5455	0.607	0.52	0.46	0.3478
r5	0.5598	0.5792	0.5562	0.6505	0.6146	0.6845	0.5792	0.6029	0.5698	0.5922	0.5895	0.6788	0.5752	0.6154	1.0	0.497	0.6136	0.5895	0.5895	0.4045
r6	0.5551	0.3954	0.5455	0.5234	0.5436	0.5018	0.5681	0.5331	0.4465	0.6355	0.52	0.5436	0.3827	0.5455	0.497	1.0	0.6725	0.58	0.46	0.4165
r7	0.6004	0.5644	0.476	0.4555	0.6678	0.4986	0.4974	0.5884	0.4359	0.5196	0.568	0.5939	0.4697	0.607	0.6136	0.6725	1.0	0.64	0.496	0.4902
r8	0.5846	0.4203	0.52	0.4984	0.5745	0.5355	0.4814	0.5034	0.4774	0.4984	0.6143	0.4436	0.5333	0.52	0.5895	0.58	0.64	1.0	0.55	0.4255
r9	0.5154	0.4203	0.46	0.4393	0.4436	0.4194	0.4203	0.4414	0.5355	0.4984	0.6143	0.5745	0.5333	0.46	0.5895	0.46	0.496	0.55	1.0	0.5021
r10	0.5236	0.3657	0.4165	0.3978	0.369	0.3147	0.3657	0.3846	0.4453	0.4647	0.4255	0.4479	0.3902	0.3478	0.4045	0.4165	0.4902	0.4255	0.5021	1.0

## Sheet: spontaneous2_emotion_df
Column1	Column2	Column3	Column4	Column5	Column6	Column7	Column8	Column9	Column10	Column11	Column12	Column13	Column14	Column15	Column16	Column17	Column18	Column19	Column20	Column21
	i1	i2	i3	i4	i5	i6	i7	i8	i9	i10	r1	r2	r3	r4	r5	r6	r7	r8	r9	r10
i1	1.0	0.558	0.6649	0.5891	0.6692	0.5833	0.6035	0.6192	0.5193	0.6712	0.311	0.3838	0.3615	0.3574	0.3674	0.419	0.3314	0.3382	0.3384	0.3184
i2	0.558	1.0	0.6455	0.7036	0.5874	0.6745	0.6886	0.5145	0.6443	0.6154	0.2461	0.3799	0.3507	0.3066	0.321	0.3356	0.2685	0.3193	0.2639	0.1818
i3	0.6649	0.6455	1.0	0.7051	0.5743	0.747	0.7937	0.5875	0.6182	0.702	0.2781	0.2808	0.3959	0.3082	0.3511	0.3821	0.2758	0.3318	0.3621	0.2727
i4	0.5891	0.7036	0.7051	1.0	0.6619	0.763	0.7774	0.5884	0.6722	0.7039	0.3084	0.3938	0.3817	0.4087	0.3962	0.366	0.2137	0.437	0.2631	0.2435
i5	0.6692	0.5874	0.5743	0.6619	1.0	0.6126	0.618	0.6215	0.5323	0.6561	0.3295	0.3867	0.3346	0.3735	0.4162	0.4049	0.3926	0.3548	0.2792	0.2626
i6	0.5833	0.6745	0.747	0.763	0.6126	1.0	0.6894	0.5667	0.6444	0.6881	0.2728	0.3615	0.4203	0.3593	0.405	0.3746	0.2939	0.3778	0.3286	0.2485
i7	0.6035	0.6886	0.7937	0.7774	0.618	0.6894	1.0	0.56	0.7175	0.7634	0.278	0.3203	0.3815	0.366	0.308	0.3668	0.2152	0.3481	0.2795	0.2304
i8	0.6192	0.5145	0.5875	0.5884	0.6215	0.5667	0.56	1.0	0.5176	0.6102	0.2515	0.3993	0.2845	0.3382	0.305	0.3554	0.311	0.354	0.1929	0.2281
i9	0.5193	0.6443	0.6182	0.6722	0.5323	0.6444	0.7175	0.5176	1.0	0.7336	0.2395	0.305	0.414	0.3797	0.2965	0.3246	0.2095	0.3622	0.28	0.21
i10	0.6712	0.6154	0.702	0.7039	0.6561	0.6881	0.7634	0.6102	0.7336	1.0	0.3308	0.4195	0.4484	0.4629	0.3888	0.493	0.3189	0.3474	0.3265	0.3177
r1	0.311	0.2461	0.2781	0.3084	0.3295	0.2728	0.278	0.2515	0.2395	0.3308	1.0	0.2798	0.3483	0.445	0.4558	0.3825	0.2724	0.4351	0.3623	0.2683
r2	0.3838	0.3799	0.2808	0.3938	0.3867	0.3615	0.3203	0.3993	0.305	0.4195	0.2798	1.0	0.2222	0.3794	0.4858	0.429	0.3578	0.3232	0.2751	0.3807
r3	0.3615	0.3507	0.3959	0.3817	0.3346	0.4203	0.3815	0.2845	0.414	0.4484	0.3483	0.2222	1.0	0.5147	0.3749	0.3336	0.327	0.3855	0.365	0.1845
r4	0.3574	0.3066	0.3082	0.4087	0.3735	0.3593	0.366	0.3382	0.3797	0.4629	0.445	0.3794	0.5147	1.0	0.4861	0.4873	0.4102	0.4474	0.2633	0.2277
r5	0.3674	0.321	0.3511	0.3962	0.4162	0.405	0.308	0.305	0.2965	0.3888	0.4558	0.4858	0.3749	0.4861	1.0	0.395	0.3868	0.4182	0.4471	0.3322
r6	0.419	0.3356	0.3821	0.366	0.4049	0.3746	0.3668	0.3554	0.3246	0.493	0.3825	0.429	0.3336	0.4873	0.395	1.0	0.4123	0.3162	0.2068	0.2013
r7	0.3314	0.2685	0.2758	0.2137	0.3926	0.2939	0.2152	0.311	0.2095	0.3189	0.2724	0.3578	0.327	0.4102	0.3868	0.4123	1.0	0.1763	0.3902	0.3322
r8	0.3382	0.3193	0.3318	0.437	0.3548	0.3778	0.3481	0.354	0.3622	0.3474	0.4351	0.3232	0.3855	0.4474	0.4182	0.3162	0.1763	1.0	0.217	0.2779
r9	0.3384	0.2639	0.3621	0.2631	0.2792	0.3286	0.2795	0.1929	0.28	0.3265	0.3623	0.2751	0.365	0.2633	0.4471	0.2068	0.3902	0.217	1.0	0.4302
r10	0.3184	0.1818	0.2727	0.2435	0.2626	0.2485	0.2304	0.2281	0.21	0.3177	0.2683	0.3807	0.1845	0.2277	0.3322	0.2013	0.3322	0.2779	0.4302	1.0

[truncated: 1 more sheets: Лист1]
