# Supplementary material for: The children’s emotional speech recognition by adults: Cross-cultural study on Russian and Tamil language
Source: PLoS One. 2023 Feb 15;18(2):e0272837. doi: 10.1371/journal.pone.0272837 (PMC9931107; doi:10.1371/journal.pone.0272837)
Supplement: S6 Data — (XLSX) [file pone.0272837.s006.xlsx]

## Sheet: actor1_joy_df
Column1	Column2	Column3	Column4	Column5	Column6	Column7	Column8	Column9	Column10	Column11	Column12	Column13	Column14	Column15	Column16	Column17	Column18	Column19	Column20	Column21
	i1	i2	i3	i4	i5	i6	i7	i8	i9	i10	r1	r2	r3	r4	r5	r6	r7	r8	r9	r10
i1	1.0	0.4545	0.4545	0.7647	0.5897	0.3469	0.4545	0.5897	0.6735	0.5897	0.4545	0.4545	0.2593	0.375	0.4545	0.1864	0.1795	0.4545	0.4545	0.4545
i2	0.4545	1.0	0.6667	0.6	0.8182	0.8462	1.0	0.8182	0.5385	0.8182	0.6667	0.6667	0.4286	0.25	0.6667	0.3333	0.4545	0.6667	0.6667	0.6667
i3	0.4545	0.6667	1.0	0.6	0.8182	0.5385	0.6667	0.8182	0.5385	0.8182	0.6667	0.6667	0.7143	0.5	0.6667	0.3333	0.4545	0.6667	0.6667	0.6667
i4	0.7647	0.6	0.6	1.0	0.7647	0.4783	0.6	0.7647	0.4783	0.7647	0.6	0.6	0.3846	0.25	0.6	0.3103	0.2941	0.6	0.6	0.6
i5	0.5897	0.8182	0.8182	0.7647	1.0	0.6735	0.8182	1.0	0.6735	1.0	0.8182	0.8182	0.5556	0.375	0.8182	0.4576	0.5897	0.8182	0.8182	0.8182
i6	0.3469	0.8462	0.5385	0.4783	0.6735	1.0	0.8462	0.6735	0.4182	0.6735	0.5385	0.5385	0.3103	0.375	0.5385	0.4754	0.3469	0.5385	0.5385	0.5385
i7	0.4545	1.0	0.6667	0.6	0.8182	0.8462	1.0	0.8182	0.5385	0.8182	0.6667	0.6667	0.4286	0.25	0.6667	0.3333	0.4545	0.6667	0.6667	0.6667
i8	0.5897	0.8182	0.8182	0.7647	1.0	0.6735	0.8182	1.0	0.6735	1.0	0.8182	0.8182	0.5556	0.375	0.8182	0.4576	0.5897	0.8182	0.8182	0.8182
i9	0.6735	0.5385	0.5385	0.4783	0.6735	0.4182	0.5385	0.6735	1.0	0.6735	0.5385	0.5385	0.5862	0.625	0.5385	0.4754	0.3469	0.5385	0.5385	0.5385
i10	0.5897	0.8182	0.8182	0.7647	1.0	0.6735	0.8182	1.0	0.6735	1.0	0.8182	0.8182	0.5556	0.375	0.8182	0.4576	0.5897	0.8182	0.8182	0.8182
r1	0.4545	0.6667	0.6667	0.6	0.8182	0.5385	0.6667	0.8182	0.5385	0.8182	1.0	1.0	0.7143	0.5	1.0	0.6	0.8182	1.0	1.0	1.0
r2	0.4545	0.6667	0.6667	0.6	0.8182	0.5385	0.6667	0.8182	0.5385	0.8182	1.0	1.0	0.7143	0.5	1.0	0.6	0.8182	1.0	1.0	1.0
r3	0.2593	0.4286	0.7143	0.3846	0.5556	0.3103	0.4286	0.5556	0.5862	0.5556	0.7143	0.7143	1.0	0.75	0.7143	0.6129	0.5556	0.7143	0.7143	0.7143
r4	0.375	0.25	0.5	0.25	0.375	0.375	0.25	0.375	0.625	0.375	0.5	0.5	0.75	1.0	0.5	0.625	0.375	0.5	0.5	0.5
r5	0.4545	0.6667	0.6667	0.6	0.8182	0.5385	0.6667	0.8182	0.5385	0.8182	1.0	1.0	0.7143	0.5	1.0	0.6	0.8182	1.0	1.0	1.0
r6	0.1864	0.3333	0.3333	0.3103	0.4576	0.4754	0.3333	0.4576	0.4754	0.4576	0.6	0.6	0.6129	0.625	0.6	1.0	0.4576	0.6	0.6	0.6
r7	0.1795	0.4545	0.4545	0.2941	0.5897	0.3469	0.4545	0.5897	0.3469	0.5897	0.8182	0.8182	0.5556	0.375	0.8182	0.4576	1.0	0.8182	0.8182	0.8182
r8	0.4545	0.6667	0.6667	0.6	0.8182	0.5385	0.6667	0.8182	0.5385	0.8182	1.0	1.0	0.7143	0.5	1.0	0.6	0.8182	1.0	1.0	1.0
r9	0.4545	0.6667	0.6667	0.6	0.8182	0.5385	0.6667	0.8182	0.5385	0.8182	1.0	1.0	0.7143	0.5	1.0	0.6	0.8182	1.0	1.0	1.0
r10	0.4545	0.6667	0.6667	0.6	0.8182	0.5385	0.6667	0.8182	0.5385	0.8182	1.0	1.0	0.7143	0.5	1.0	0.6	0.8182	1.0	1.0	1.0

## Sheet: actor1_neutral_df
Column1	Column2	Column3	Column4	Column5	Column6	Column7	Column8	Column9	Column10	Column11	Column12	Column13	Column14	Column15	Column16	Column17	Column18	Column19	Column20	Column21
	i1	i2	i3	i4	i5	i6	i7	i8	i9	i10	r1	r2	r3	r4	r5	r6	r7	r8	r9	r10
i1	1.0	0.8182	0.0909	0.8462	0.3333	0.3333	0.4545	0.5385	0.2308	0.4545	0.3333	0.4545	-0.3333	-0.3846	0.6	0.4545	0.2308	0.4545	0.0909	0.2308
i2	0.8182	1.0	0.1795	0.6735	0.4545	0.4483	0.5897	0.6735	0.3469	0.5897	0.4545	0.5897	-0.2727	-0.3061	0.7647	0.5897	0.3469	0.5897	0.1795	0.3469
i3	0.0909	0.1795	1.0	0.0204	0.0909	-0.1034	-0.2308	0.3469	-0.3061	0.1795	0.8182	0.5897	0.4545	0.3469	0.2941	0.1795	0.3469	0.5897	0.1795	0.3469
i4	0.8462	0.6735	0.0204	1.0	0.5385	0.2558	0.3469	0.7091	0.1273	0.3469	0.2308	0.3469	-0.3846	-0.1636	0.4783	0.3469	0.1273	0.3469	0.0204	0.4182
i5	0.3333	0.4545	0.0909	0.5385	1.0	0.3333	0.4545	0.8462	0.2308	0.8182	0.3333	0.4545	0.0	0.2308	0.2	0.0909	0.2308	0.4545	0.4545	0.2308
i6	0.3333	0.4483	-0.1034	0.2558	0.3333	1.0	0.4483	0.2558	0.2558	0.4483	0.3333	0.4483	-0.1111	-0.1163	0.6364	0.4483	0.2558	0.4483	0.4483	0.2558
i7	0.4545	0.5897	-0.2308	0.3469	0.4545	0.4483	1.0	0.3469	0.3469	0.5897	0.0909	0.1795	-0.2727	-0.3061	0.2941	0.1795	0.0204	0.1795	0.1795	0.0204
i8	0.5385	0.6735	0.3469	0.7091	0.8462	0.2558	0.3469	1.0	0.1273	0.6735	0.5385	0.6735	-0.0769	0.1273	0.4783	0.3469	0.4182	0.6735	0.3469	0.4182
i9	0.2308	0.3469	-0.3061	0.1273	0.2308	0.2558	0.3469	0.1273	1.0	0.3469	-0.0769	0.0204	0.2308	0.1273	0.1304	0.3469	0.1273	0.0204	0.3469	0.1273
i10	0.4545	0.5897	0.1795	0.3469	0.8182	0.4483	0.5897	0.6735	0.3469	1.0	0.4545	0.5897	0.0909	0.0204	0.2941	0.1795	0.3469	0.5897	0.5897	0.0204
r1	0.3333	0.4545	0.8182	0.2308	0.3333	0.3333	0.0909	0.5385	-0.0769	0.4545	1.0	0.8182	0.3333	0.2308	0.6	0.4545	0.5385	0.8182	0.4545	0.5385
r2	0.4545	0.5897	0.5897	0.3469	0.4545	0.4483	0.1795	0.6735	0.0204	0.5897	0.8182	1.0	0.0909	0.0204	0.7647	0.5897	0.6735	1.0	0.5897	0.3469
r3	-0.3333	-0.2727	0.4545	-0.3846	0.0	-0.1111	-0.2727	-0.0769	0.2308	0.0909	0.3333	0.0909	1.0	0.8462	-0.2	0.0909	-0.0769	0.0909	0.4545	0.2308
r4	-0.3846	-0.3061	0.3469	-0.1636	0.2308	-0.1163	-0.3061	0.1273	0.1273	0.0204	0.2308	0.0204	0.8462	1.0	-0.2174	0.0204	-0.1636	0.0204	0.3469	0.4182
r5	0.6	0.7647	0.2941	0.4783	0.2	0.6364	0.2941	0.4783	0.1304	0.2941	0.6	0.7647	-0.2	-0.2174	1.0	0.7647	0.4783	0.7647	0.2941	0.4783
r6	0.4545	0.5897	0.1795	0.3469	0.0909	0.4483	0.1795	0.3469	0.3469	0.1795	0.4545	0.5897	0.0909	0.0204	0.7647	1.0	0.3469	0.5897	0.1795	0.6735
r7	0.2308	0.3469	0.3469	0.1273	0.2308	0.2558	0.0204	0.4182	0.1273	0.3469	0.5385	0.6735	-0.0769	-0.1636	0.4783	0.3469	1.0	0.6735	0.3469	0.1273
r8	0.4545	0.5897	0.5897	0.3469	0.4545	0.4483	0.1795	0.6735	0.0204	0.5897	0.8182	1.0	0.0909	0.0204	0.7647	0.5897	0.6735	1.0	0.5897	0.3469
r9	0.0909	0.1795	0.1795	0.0204	0.4545	0.4483	0.1795	0.3469	0.3469	0.5897	0.4545	0.5897	0.4545	0.3469	0.2941	0.1795	0.3469	0.5897	1.0	0.0204
r10	0.2308	0.3469	0.3469	0.4182	0.2308	0.2558	0.0204	0.4182	0.1273	0.0204	0.5385	0.3469	0.2308	0.4182	0.4783	0.6735	0.1273	0.3469	0.0204	1.0

## Sheet: actor1_sadness_df
Column1	Column2	Column3	Column4	Column5	Column6	Column7	Column8	Column9	Column10	Column11	Column12	Column13	Column14	Column15	Column16	Column17	Column18	Column19	Column20	Column21
	i1	i2	i3	i4	i5	i6	i7	i8	i9	i10	r1	r2	r3	r4	r5	r6	r7	r8	r9	r10
i1	1.0	0.8621	0.8621	0.8621	0.5862	0.7333	0.7333	0.7143	0.4286	0.7333	0.8621	0.8621	0.4286	0.2593	1.0	0.8621	0.5862	0.8621	0.5862	0.7143
i2	0.8621	1.0	1.0	0.7091	0.7091	0.8621	0.8621	0.8462	0.2308	0.8621	1.0	1.0	0.5385	0.3469	0.8621	0.7091	0.7091	1.0	0.7091	0.5385
i3	0.8621	1.0	1.0	0.7091	0.7091	0.8621	0.8621	0.8462	0.2308	0.8621	1.0	1.0	0.5385	0.3469	0.8621	0.7091	0.7091	1.0	0.7091	0.5385
i4	0.8621	0.7091	0.7091	1.0	0.7091	0.5862	0.5862	0.8462	0.2308	0.5862	0.7091	0.7091	0.2308	0.3469	0.8621	0.7091	0.4182	0.7091	0.4182	0.8462
i5	0.5862	0.7091	0.7091	0.7091	1.0	0.8621	0.8621	0.8462	0.2308	0.8621	0.7091	0.7091	0.5385	0.6735	0.5862	0.4182	0.4182	0.7091	0.7091	0.5385
i6	0.7333	0.8621	0.8621	0.5862	0.8621	1.0	1.0	0.7143	0.4286	1.0	0.8621	0.8621	0.7143	0.5556	0.7333	0.5862	0.5862	0.8621	0.8621	0.4286
i7	0.7333	0.8621	0.8621	0.5862	0.8621	1.0	1.0	0.7143	0.4286	1.0	0.8621	0.8621	0.7143	0.5556	0.7333	0.5862	0.5862	0.8621	0.8621	0.4286
i8	0.7143	0.8462	0.8462	0.8462	0.8462	0.7143	0.7143	1.0	0.0	0.7143	0.8462	0.8462	0.3333	0.4545	0.7143	0.5385	0.5385	0.8462	0.5385	0.6667
i9	0.4286	0.2308	0.2308	0.2308	0.2308	0.4286	0.4286	0.0	1.0	0.4286	0.2308	0.2308	0.6667	0.4545	0.4286	0.5385	0.2308	0.2308	0.5385	0.3333
i10	0.7333	0.8621	0.8621	0.5862	0.8621	1.0	1.0	0.7143	0.4286	1.0	0.8621	0.8621	0.7143	0.5556	0.7333	0.5862	0.5862	0.8621	0.8621	0.4286
r1	0.8621	1.0	1.0	0.7091	0.7091	0.8621	0.8621	0.8462	0.2308	0.8621	1.0	1.0	0.5385	0.3469	0.8621	0.7091	0.7091	1.0	0.7091	0.5385
r2	0.8621	1.0	1.0	0.7091	0.7091	0.8621	0.8621	0.8462	0.2308	0.8621	1.0	1.0	0.5385	0.3469	0.8621	0.7091	0.7091	1.0	0.7091	0.5385
r3	0.4286	0.5385	0.5385	0.2308	0.5385	0.7143	0.7143	0.3333	0.6667	0.7143	0.5385	0.5385	1.0	0.8182	0.4286	0.5385	0.2308	0.5385	0.8462	0.3333
r4	0.2593	0.3469	0.3469	0.3469	0.6735	0.5556	0.5556	0.4545	0.4545	0.5556	0.3469	0.3469	0.8182	1.0	0.2593	0.3469	0.0204	0.3469	0.6735	0.4545
r5	1.0	0.8621	0.8621	0.8621	0.5862	0.7333	0.7333	0.7143	0.4286	0.7333	0.8621	0.8621	0.4286	0.2593	1.0	0.8621	0.5862	0.8621	0.5862	0.7143
r6	0.8621	0.7091	0.7091	0.7091	0.4182	0.5862	0.5862	0.5385	0.5385	0.5862	0.7091	0.7091	0.5385	0.3469	0.8621	1.0	0.4182	0.7091	0.4182	0.8462
r7	0.5862	0.7091	0.7091	0.4182	0.4182	0.5862	0.5862	0.5385	0.2308	0.5862	0.7091	0.7091	0.2308	0.0204	0.5862	0.4182	1.0	0.7091	0.4182	0.2308
r8	0.8621	1.0	1.0	0.7091	0.7091	0.8621	0.8621	0.8462	0.2308	0.8621	1.0	1.0	0.5385	0.3469	0.8621	0.7091	0.7091	1.0	0.7091	0.5385
r9	0.5862	0.7091	0.7091	0.4182	0.7091	0.8621	0.8621	0.5385	0.5385	0.8621	0.7091	0.7091	0.8462	0.6735	0.5862	0.4182	0.4182	0.7091	1.0	0.2308
r10	0.7143	0.5385	0.5385	0.8462	0.5385	0.4286	0.4286	0.6667	0.3333	0.4286	0.5385	0.5385	0.3333	0.4545	0.7143	0.8462	0.2308	0.5385	0.2308	1.0

## Sheet: actor1_anger_df
Column1	Column2	Column3	Column4	Column5	Column6	Column7	Column8	Column9	Column10	Column11	Column12	Column13	Column14	Column15	Column16	Column17	Column18	Column19	Column20	Column21
	i1	i2	i3	i4	i5	i6	i7	i8	i9	i10	r1	r2	r3	r4	r5	r6	r7	r8	r9	r10
i1	1.0	0.8182	0.4545	0.8182	0.8182	0.4545	0.5897	0.8182	0.7647	0.8182	0.5897	0.8182	0.2941	0.0	0.8182	-0.1034	0.5897	0.8182	0.8182	0.5897
i2	0.8182	1.0	0.6667	1.0	1.0	0.6667	0.8182	1.0	0.6	1.0	0.8182	1.0	0.6	0.0	1.0	0.3333	0.8182	1.0	1.0	0.8182
i3	0.4545	0.6667	1.0	0.6667	0.6667	0.6667	0.4545	0.6667	0.2	0.6667	0.8182	0.6667	0.6	0.0	0.6667	0.3333	0.4545	0.6667	0.6667	0.8182
i4	0.8182	1.0	0.6667	1.0	1.0	0.6667	0.8182	1.0	0.6	1.0	0.8182	1.0	0.6	0.0	1.0	0.3333	0.8182	1.0	1.0	0.8182
i5	0.8182	1.0	0.6667	1.0	1.0	0.6667	0.8182	1.0	0.6	1.0	0.8182	1.0	0.6	0.0	1.0	0.3333	0.8182	1.0	1.0	0.8182
i6	0.4545	0.6667	0.6667	0.6667	0.6667	1.0	0.8182	0.6667	0.2	0.6667	0.4545	0.6667	0.2	0.0	0.6667	0.3333	0.4545	0.6667	0.6667	0.4545
i7	0.5897	0.8182	0.4545	0.8182	0.8182	0.8182	1.0	0.8182	0.2941	0.8182	0.5897	0.8182	0.2941	0.0	0.8182	0.4483	0.5897	0.8182	0.8182	0.5897
i8	0.8182	1.0	0.6667	1.0	1.0	0.6667	0.8182	1.0	0.6	1.0	0.8182	1.0	0.6	0.0	1.0	0.3333	0.8182	1.0	1.0	0.8182
i9	0.7647	0.6	0.2	0.6	0.6	0.2	0.2941	0.6	1.0	0.6	0.2941	0.6	0.4286	0.0	0.6	-0.0909	0.7647	0.6	0.6	0.2941
i10	0.8182	1.0	0.6667	1.0	1.0	0.6667	0.8182	1.0	0.6	1.0	0.8182	1.0	0.6	0.0	1.0	0.3333	0.8182	1.0	1.0	0.8182
r1	0.5897	0.8182	0.8182	0.8182	0.8182	0.4545	0.5897	0.8182	0.2941	0.8182	1.0	0.8182	0.7647	0.0	0.8182	0.4483	0.5897	0.8182	0.8182	1.0
r2	0.8182	1.0	0.6667	1.0	1.0	0.6667	0.8182	1.0	0.6	1.0	0.8182	1.0	0.6	0.0	1.0	0.3333	0.8182	1.0	1.0	0.8182
r3	0.2941	0.6	0.6	0.6	0.6	0.2	0.2941	0.6	0.4286	0.6	0.7647	0.6	1.0	0.0	0.6	0.6364	0.7647	0.6	0.6	0.7647
r4	0.0	0.0	0.0	0.0	0.0	0.0	0.0	0.0	0.0	0.0	0.0	0.0	0.0		0.0	0.0	0.0	0.0	0.0	0.0
r5	0.8182	1.0	0.6667	1.0	1.0	0.6667	0.8182	1.0	0.6	1.0	0.8182	1.0	0.6	0.0	1.0	0.3333	0.8182	1.0	1.0	0.8182
r6	-0.1034	0.3333	0.3333	0.3333	0.3333	0.3333	0.4483	0.3333	-0.0909	0.3333	0.4483	0.3333	0.6364	0.0	0.3333	1.0	0.4483	0.3333	0.3333	0.4483
r7	0.5897	0.8182	0.4545	0.8182	0.8182	0.4545	0.5897	0.8182	0.7647	0.8182	0.5897	0.8182	0.7647	0.0	0.8182	0.4483	1.0	0.8182	0.8182	0.5897
r8	0.8182	1.0	0.6667	1.0	1.0	0.6667	0.8182	1.0	0.6	1.0	0.8182	1.0	0.6	0.0	1.0	0.3333	0.8182	1.0	1.0	0.8182
r9	0.8182	1.0	0.6667	1.0	1.0	0.6667	0.8182	1.0	0.6	1.0	0.8182	1.0	0.6	0.0	1.0	0.3333	0.8182	1.0	1.0	0.8182
r10	0.5897	0.8182	0.8182	0.8182	0.8182	0.4545	0.5897	0.8182	0.2941	0.8182	1.0	0.8182	0.7647	0.0	0.8182	0.4483	0.5897	0.8182	0.8182	1.0

## Sheet: actor1_emotion_df
Column1	Column2	Column3	Column4	Column5	Column6	Column7	Column8	Column9	Column10	Column11	Column12	Column13	Column14	Column15	Column16	Column17	Column18	Column19	Column20	Column21
	i1	i2	i3	i4	i5	i6	i7	i8	i9	i10	r1	r2	r3	r4	r5	r6	r7	r8	r9	r10
i1	1.0	0.7474	0.4947	0.8298	0.5767	0.4921	0.5722	0.6649	0.4974	0.6578	0.5767	0.6632	0.1667	0.0928	0.7447	0.4105	0.4043	0.6632	0.4947	0.4974
i2	0.7474	1.0	0.6632	0.75	0.7487	0.7433	0.8307	0.8342	0.4197	0.8307	0.7487	0.8316	0.3333	0.0928	0.8298	0.4947	0.5833	0.8316	0.6632	0.5855
i3	0.4947	0.6632	1.0	0.5	0.5812	0.5722	0.4921	0.6684	0.171	0.6614	0.8325	0.7474	0.5833	0.3402	0.6596	0.4105	0.5	0.7474	0.5789	0.5855
i4	0.8298	0.75	0.5	1.0	0.746	0.5077	0.5812	0.8307	0.3368	0.6614	0.5812	0.6667	0.1837	0.12	0.75	0.4343	0.4043	0.6667	0.5	0.6649
i5	0.5767	0.7487	0.5812	0.746	1.0	0.6649	0.7474	0.9162	0.4197	0.9153	0.6649	0.7487	0.4227	0.3503	0.6632	0.3402	0.4947	0.7487	0.7487	0.5833
i6	0.4921	0.7433	0.5722	0.5077	0.6649	1.0	0.827	0.5918	0.3402	0.7419	0.5789	0.6578	0.3263	0.2539	0.6484	0.4783	0.4227	0.6578	0.6578	0.4256
i7	0.5722	0.8307	0.4921	0.5812	0.7474	0.827	1.0	0.6684	0.4136	0.8289	0.5767	0.6614	0.3263	0.1623	0.6559	0.3978	0.4105	0.6614	0.6614	0.4167
i8	0.6649	0.8342	0.6684	0.8307	0.9162	0.5918	0.6684	1.0	0.3333	0.8333	0.75	0.8342	0.3402	0.2615	0.7526	0.4286	0.5789	0.8342	0.6684	0.6649
i9	0.4974	0.4197	0.171	0.3368	0.4197	0.3402	0.4136	0.3333	1.0	0.5052	0.2421	0.3368	0.4839	0.3743	0.4227	0.3913	0.3263	0.3368	0.5026	0.3228
i10	0.6578	0.8307	0.6614	0.6614	0.9153	0.7419	0.8289	0.8333	0.5052	1.0	0.7474	0.8307	0.5052	0.2764	0.7419	0.4167	0.5789	0.8307	0.8307	0.5026
r1	0.5767	0.7487	0.8325	0.5812	0.6649	0.5789	0.5767	0.75	0.2421	0.7474	1.0	0.9162	0.5789	0.3228	0.8316	0.5745	0.6632	0.9162	0.7487	0.7487
r2	0.6632	0.8316	0.7474	0.6667	0.7487	0.6578	0.6614	0.8342	0.3368	0.8307	0.9162	1.0	0.5	0.2577	0.9149	0.5789	0.75	1.0	0.8316	0.6684
r3	0.1667	0.3333	0.5833	0.1837	0.4227	0.3263	0.3263	0.3402	0.4839	0.5052	0.5789	0.5	1.0	0.7273	0.4167	0.4667	0.3333	0.5	0.6667	0.4947
r4	0.0928	0.0928	0.3402	0.12	0.3503	0.2539	0.1623	0.2615	0.3743	0.2764	0.3228	0.2577	0.7273	1.0	0.1837	0.3412	0.0833	0.2577	0.4227	0.4011
r5	0.7447	0.8298	0.6596	0.75	0.6632	0.6484	0.6559	0.7526	0.4227	0.7419	0.8316	0.9149	0.4167	0.1837	1.0	0.6596	0.6667	0.9149	0.7447	0.7526
r6	0.4105	0.4947	0.4105	0.4343	0.3402	0.4783	0.3978	0.4286	0.3913	0.4167	0.5745	0.5789	0.4667	0.3412	0.6596	1.0	0.4167	0.5789	0.4105	0.6632
r7	0.4043	0.5833	0.5	0.4043	0.4947	0.4227	0.4105	0.5789	0.3263	0.5789	0.6632	0.75	0.3333	0.0833	0.6667	0.4167	1.0	0.75	0.5833	0.4105
r8	0.6632	0.8316	0.7474	0.6667	0.7487	0.6578	0.6614	0.8342	0.3368	0.8307	0.9162	1.0	0.5	0.2577	0.9149	0.5789	0.75	1.0	0.8316	0.6684
r9	0.4947	0.6632	0.5789	0.5	0.7487	0.6578	0.6614	0.6684	0.5026	0.8307	0.7487	0.8316	0.6667	0.4227	0.7447	0.4105	0.5833	0.8316	1.0	0.5026
r10	0.4974	0.5855	0.5855	0.6649	0.5833	0.4256	0.4167	0.6649	0.3228	0.5026	0.7487	0.6684	0.4947	0.4011	0.7526	0.6632	0.4105	0.6684	0.5026	1.0

## Sheet: actor2_joy_df
Column1	Column2	Column3	Column4	Column5	Column6	Column7	Column8	Column9	Column10	Column11	Column12	Column13	Column14	Column15	Column16	Column17	Column18	Column19	Column20	Column21
	i1	i2	i3	i4	i5	i6	i7	i8	i9	i10	r1	r2	r3	r4	r5	r6	r7	r8	r9	r10
i1	1.0	0.5952	0.1053	0.0	0.1905	0.3014	0.3014	0.1905	0.1905	0.4516	0.4632	0.4632	0.4632	0.5952	0.4632	0.5952	-0.2143	0.4632	0.4632	0.4632
i2	0.5952	1.0	0.4632	0.0	0.5952	0.3014	0.3014	0.5952	0.5952	0.4516	0.8211	0.8211	0.8211	0.5952	0.8211	0.5952	0.1905	0.8211	0.8211	0.8211
i3	0.1053	0.4632	1.0	0.0	0.4632	0.6047	0.6047	0.8211	0.4632	0.3377	0.6731	0.6731	0.6731	0.4632	0.6731	0.4632	0.4632	0.6731	0.6731	0.6731
i4	0.0	0.0	0.0		0.0	0.0	0.0	0.0	0.0	0.0	0.0	0.0	0.0	0.0	0.0	0.0	0.0	0.0	0.0	0.0
i5	0.1905	0.5952	0.4632	0.0	1.0	0.3014	0.3014	0.5952	0.1905	0.4516	0.4632	0.4632	0.4632	0.1905	0.4632	0.1905	0.1905	0.4632	0.4632	0.4632
i6	0.3014	0.3014	0.6047	0.0	0.3014	1.0	0.4333	0.7671	0.3014	0.6383	0.6047	0.6047	0.6047	0.7671	0.6047	0.7671	0.3014	0.6047	0.6047	0.6047
i7	0.3014	0.3014	0.6047	0.0	0.3014	0.4333	1.0	0.3014	-0.1644	0.6383	0.2093	0.2093	0.2093	0.3014	0.2093	0.3014	-0.1644	0.2093	0.2093	0.2093
i8	0.1905	0.5952	0.8211	0.0	0.5952	0.7671	0.3014	1.0	0.5952	0.4516	0.8211	0.8211	0.8211	0.5952	0.8211	0.5952	0.5952	0.8211	0.8211	0.8211
i9	0.1905	0.5952	0.4632	0.0	0.1905	0.3014	-0.1644	0.5952	1.0	-0.0968	0.8211	0.8211	0.8211	0.5952	0.8211	0.5952	0.5952	0.8211	0.8211	0.8211
i10	0.4516	0.4516	0.3377	0.0	0.4516	0.6383	0.6383	0.4516	-0.0968	1.0	0.3377	0.3377	0.3377	0.4516	0.3377	0.4516	-0.0968	0.3377	0.3377	0.3377
r1	0.4632	0.8211	0.6731	0.0	0.4632	0.6047	0.2093	0.8211	0.8211	0.3377	1.0	1.0	1.0	0.8211	1.0	0.8211	0.4632	1.0	1.0	1.0
r2	0.4632	0.8211	0.6731	0.0	0.4632	0.6047	0.2093	0.8211	0.8211	0.3377	1.0	1.0	1.0	0.8211	1.0	0.8211	0.4632	1.0	1.0	1.0
r3	0.4632	0.8211	0.6731	0.0	0.4632	0.6047	0.2093	0.8211	0.8211	0.3377	1.0	1.0	1.0	0.8211	1.0	0.8211	0.4632	1.0	1.0	1.0
r4	0.5952	0.5952	0.4632	0.0	0.1905	0.7671	0.3014	0.5952	0.5952	0.4516	0.8211	0.8211	0.8211	1.0	0.8211	1.0	0.1905	0.8211	0.8211	0.8211
r5	0.4632	0.8211	0.6731	0.0	0.4632	0.6047	0.2093	0.8211	0.8211	0.3377	1.0	1.0	1.0	0.8211	1.0	0.8211	0.4632	1.0	1.0	1.0
r6	0.5952	0.5952	0.4632	0.0	0.1905	0.7671	0.3014	0.5952	0.5952	0.4516	0.8211	0.8211	0.8211	1.0	0.8211	1.0	0.1905	0.8211	0.8211	0.8211
r7	-0.2143	0.1905	0.4632	0.0	0.1905	0.3014	-0.1644	0.5952	0.5952	-0.0968	0.4632	0.4632	0.4632	0.1905	0.4632	0.1905	1.0	0.4632	0.4632	0.4632
r8	0.4632	0.8211	0.6731	0.0	0.4632	0.6047	0.2093	0.8211	0.8211	0.3377	1.0	1.0	1.0	0.8211	1.0	0.8211	0.4632	1.0	1.0	1.0
r9	0.4632	0.8211	0.6731	0.0	0.4632	0.6047	0.2093	0.8211	0.8211	0.3377	1.0	1.0	1.0	0.8211	1.0	0.8211	0.4632	1.0	1.0	1.0
r10	0.4632	0.8211	0.6731	0.0	0.4632	0.6047	0.2093	0.8211	0.8211	0.3377	1.0	1.0	1.0	0.8211	1.0	0.8211	0.4632	1.0	1.0	1.0

## Sheet: actor2_neutral_df
Column1	Column2	Column3	Column4	Column5	Column6	Column7	Column8	Column9	Column10	Column11	Column12	Column13	Column14	Column15	Column16	Column17	Column18	Column19	Column20	Column21
	i1	i2	i3	i4	i5	i6	i7	i8	i9	i10	r1	r2	r3	r4	r5	r6	r7	r8	r9	r10
i1	1.0	0.0192	0.2478	-0.1679	-0.3077	-0.2526	-0.3934	0.0192	0.2478	-0.2526	0.1053	-0.2526	0.0192	0.2714	-0.3077	-0.2526	0.0192	-0.3077	-0.3077	-0.2526
i2	0.0192	1.0	-0.0531	0.3511	0.6731	0.1053	0.1639	0.0192	0.2478	0.1053	-0.2526	0.1053	0.3462	0.2714	0.3462	0.1053	0.3462	0.3462	0.3462	0.4632
i3	0.2478	-0.0531	1.0	-0.0149	-0.354	0.0377	-0.2047	0.2478	0.4333	-0.283	0.3585	0.3585	0.5487	0.3972	0.2478	0.3585	0.2478	0.2478	0.2478	0.0377
i4	-0.1679	0.3511	-0.0149	1.0	0.3511	-0.0625	0.1314	-0.1679	-0.0149	0.4688	-0.3281	-0.3281	-0.1679	-0.0699	-0.1679	-0.3281	0.3511	-0.1679	-0.1679	-0.0625
i5	-0.3077	0.6731	-0.354	0.3511	1.0	0.4632	0.4426	0.3462	-0.0531	0.4632	-0.2526	0.1053	0.0192	0.0286	0.3462	0.1053	0.0192	0.3462	0.3462	0.4632
i6	-0.2526	0.1053	0.0377	-0.0625	0.4632	1.0	0.5641	0.8211	0.3585	0.1905	0.1905	0.5952	0.4632	0.1439	0.4632	0.5952	0.1053	0.4632	0.4632	0.1905
i7	-0.3934	0.1639	-0.2047	0.1314	0.4426	0.5641	1.0	0.4426	0.063	0.2735	-0.0171	0.2735	0.1639	0.0423	0.1639	0.2735	-0.1148	0.1639	0.1639	-0.0171
i8	0.0192	0.0192	0.2478	-0.1679	0.3462	0.8211	0.4426	1.0	0.5487	0.1053	0.1053	0.4632	0.3462	0.2714	0.3462	0.4632	0.0192	0.3462	0.3462	0.1053
i9	0.2478	0.2478	0.4333	-0.0149	-0.0531	0.3585	0.063	0.5487	1.0	-0.283	0.0377	0.3585	0.5487	0.3972	0.2478	0.3585	0.5487	0.2478	0.2478	0.0377
i10	-0.2526	0.1053	-0.283	0.4688	0.4632	0.1905	0.2735	0.1053	-0.283	1.0	-0.2143	-0.2143	-0.2526	0.1439	0.1053	-0.2143	0.1053	0.1053	0.1053	0.1905
r1	0.1053	-0.2526	0.3585	-0.3281	-0.2526	0.1905	-0.0171	0.1053	0.0377	-0.2143	1.0	0.5952	0.4632	0.1439	0.4632	0.5952	0.1053	0.4632	0.4632	0.1905
r2	-0.2526	0.1053	0.3585	-0.3281	0.1053	0.5952	0.2735	0.4632	0.3585	-0.2143	0.5952	1.0	0.8211	0.3885	0.8211	1.0	0.1053	0.8211	0.8211	0.5952
r3	0.0192	0.3462	0.5487	-0.1679	0.0192	0.4632	0.1639	0.3462	0.5487	-0.2526	0.4632	0.8211	1.0	0.5143	0.6731	0.8211	0.3462	0.6731	0.6731	0.4632
r4	0.2714	0.2714	0.3972	-0.0699	0.0286	0.1439	0.0423	0.2714	0.3972	0.1439	0.1439	0.3885	0.5143	1.0	0.5143	0.3885	0.2714	0.5143	0.5143	0.3885
r5	-0.3077	0.3462	0.2478	-0.1679	0.3462	0.4632	0.1639	0.3462	0.2478	0.1053	0.4632	0.8211	0.6731	0.5143	1.0	0.8211	0.3462	1.0	1.0	0.8211
r6	-0.2526	0.1053	0.3585	-0.3281	0.1053	0.5952	0.2735	0.4632	0.3585	-0.2143	0.5952	1.0	0.8211	0.3885	0.8211	1.0	0.1053	0.8211	0.8211	0.5952
r7	0.0192	0.3462	0.2478	0.3511	0.0192	0.1053	-0.1148	0.0192	0.5487	0.1053	0.1053	0.1053	0.3462	0.2714	0.3462	0.1053	1.0	0.3462	0.3462	0.1053
r8	-0.3077	0.3462	0.2478	-0.1679	0.3462	0.4632	0.1639	0.3462	0.2478	0.1053	0.4632	0.8211	0.6731	0.5143	1.0	0.8211	0.3462	1.0	1.0	0.8211
r9	-0.3077	0.3462	0.2478	-0.1679	0.3462	0.4632	0.1639	0.3462	0.2478	0.1053	0.4632	0.8211	0.6731	0.5143	1.0	0.8211	0.3462	1.0	1.0	0.8211
r10	-0.2526	0.4632	0.0377	-0.0625	0.4632	0.1905	-0.0171	0.1053	0.0377	0.1905	0.1905	0.5952	0.4632	0.3885	0.8211	0.5952	0.1053	0.8211	0.8211	1.0

## Sheet: actor2_sadness_df
Column1	Column2	Column3	Column4	Column5	Column6	Column7	Column8	Column9	Column10	Column11	Column12	Column13	Column14	Column15	Column16	Column17	Column18	Column19	Column20	Column21
	i1	i2	i3	i4	i5	i6	i7	i8	i9	i10	r1	r2	r3	r4	r5	r6	r7	r8	r9	r10
i1	1.0	0.5487	0.3462	0.4426	0.2478	0.3511	0.2478	0.5487	0.6731	0.3511	0.1639	0.2478	0.3462	0.3377	0.0192	0.1639	-0.255	0.0192	0.0192	0.2478
i2	0.5487	1.0	0.2478	0.8661	0.7167	0.4925	0.4333	0.4333	0.5487	0.7463	0.3307	0.4333	0.5487	0.2609	0.5487	0.3307	0.0811	0.5487	0.5487	0.7167
i3	0.3462	0.2478	1.0	0.4426	-0.0531	0.3511	0.2478	0.5487	0.6731	0.3511	0.7213	0.5487	0.6731	0.3377	0.3462	0.4426	0.2013	0.3462	0.3462	0.2478
i4	0.4426	0.8661	0.4426	1.0	0.5984	0.3796	0.3307	0.3307	0.4426	0.8759	0.4848	0.3307	0.4426	0.2056	0.4426	0.2273	0.1905	0.4426	0.4426	0.5984
i5	0.2478	0.7167	-0.0531	0.5984	1.0	0.4925	0.7167	0.4333	0.2478	0.7463	0.3307	0.4333	0.2478	-0.1087	0.5487	0.3307	-0.1486	0.5487	0.5487	0.7167
i6	0.3511	0.4925	0.3511	0.3796	0.4925	1.0	0.7463	0.7463	0.6107	0.5143	0.6277	0.7463	0.6107	0.1639	0.6107	0.8759	-0.1644	0.6107	0.6107	0.4925
i7	0.2478	0.4333	0.2478	0.3307	0.7167	0.7463	1.0	0.7167	0.5487	0.4925	0.5984	0.7167	0.5487	-0.1087	0.5487	0.5984	-0.1486	0.5487	0.5487	0.4333
i8	0.5487	0.4333	0.5487	0.3307	0.4333	0.7463	0.7167	1.0	0.8496	0.4925	0.5984	0.7167	0.5487	0.2609	0.5487	0.5984	-0.1486	0.5487	0.5487	0.4333
i9	0.6731	0.5487	0.6731	0.4426	0.2478	0.6107	0.5487	0.8496	1.0	0.3511	0.4426	0.5487	0.6731	0.3377	0.3462	0.4426	-0.0268	0.3462	0.3462	0.2478
i10	0.3511	0.7463	0.3511	0.8759	0.7463	0.5143	0.4925	0.4925	0.3511	1.0	0.6277	0.4925	0.3511	0.1639	0.6107	0.3796	0.0685	0.6107	0.6107	0.7463
r1	0.1639	0.3307	0.7213	0.4848	0.3307	0.6277	0.5984	0.5984	0.4426	0.6277	1.0	0.8661	0.7213	0.2056	0.7213	0.7424	0.1905	0.7213	0.7213	0.5984
r2	0.2478	0.4333	0.5487	0.3307	0.4333	0.7463	0.7167	0.7167	0.5487	0.4925	0.8661	1.0	0.8496	0.2609	0.8496	0.8661	0.0811	0.8496	0.8496	0.7167
r3	0.3462	0.5487	0.6731	0.4426	0.2478	0.6107	0.5487	0.5487	0.6731	0.3511	0.7213	0.8496	1.0	0.3377	0.6731	0.7213	0.2013	0.6731	0.6731	0.5487
r4	0.3377	0.2609	0.3377	0.2056	-0.1087	0.1639	-0.1087	0.2609	0.3377	0.1639	0.2056	0.2609	0.3377	1.0	0.3377	0.2056	0.1053	0.3377	0.3377	0.2609
r5	0.0192	0.5487	0.3462	0.4426	0.5487	0.6107	0.5487	0.5487	0.3462	0.6107	0.7213	0.8496	0.6731	0.3377	1.0	0.7213	0.2013	1.0	1.0	0.8496
r6	0.1639	0.3307	0.4426	0.2273	0.3307	0.8759	0.5984	0.5984	0.4426	0.3796	0.7424	0.8661	0.7213	0.2056	0.7213	1.0	-0.0408	0.7213	0.7213	0.5984
r7	-0.255	0.0811	0.2013	0.1905	-0.1486	-0.1644	-0.1486	-0.1486	-0.0268	0.0685	0.1905	0.0811	0.2013	0.1053	0.2013	-0.0408	1.0	0.2013	0.2013	0.0811
r8	0.0192	0.5487	0.3462	0.4426	0.5487	0.6107	0.5487	0.5487	0.3462	0.6107	0.7213	0.8496	0.6731	0.3377	1.0	0.7213	0.2013	1.0	1.0	0.8496
r9	0.0192	0.5487	0.3462	0.4426	0.5487	0.6107	0.5487	0.5487	0.3462	0.6107	0.7213	0.8496	0.6731	0.3377	1.0	0.7213	0.2013	1.0	1.0	0.8496
r10	0.2478	0.7167	0.2478	0.5984	0.7167	0.4925	0.4333	0.4333	0.2478	0.7463	0.5984	0.7167	0.5487	0.2609	0.8496	0.5984	0.0811	0.8496	0.8496	1.0

## Sheet: actor2_anger_df
Column1	Column2	Column3	Column4	Column5	Column6	Column7	Column8	Column9	Column10	Column11	Column12	Column13	Column14	Column15	Column16	Column17	Column18	Column19	Column20	Column21
	i1	i2	i3	i4	i5	i6	i7	i8	i9	i10	r1	r2	r3	r4	r5	r6	r7	r8	r9	r10
i1	1.0	0.5984	0.1639	0.4426	0.5984	0.5984	0.4426	0.5984	0.5984	0.7424	0.7213	0.5984	0.5984	0.5984	0.5984	0.5984	0.2056	0.5984	0.5984	0.5984
i2	0.5984	1.0	0.5487	0.8496	1.0	1.0	0.8496	1.0	1.0	0.8661	0.8496	1.0	1.0	1.0	1.0	1.0	0.2609	1.0	1.0	1.0
i3	0.1639	0.5487	1.0	0.6731	0.5487	0.5487	0.6731	0.5487	0.5487	0.4426	0.3462	0.5487	0.5487	0.5487	0.5487	0.5487	-0.1039	0.5487	0.5487	0.5487
i4	0.4426	0.8496	0.6731	1.0	0.8496	0.8496	0.6731	0.8496	0.8496	0.7213	0.6731	0.8496	0.8496	0.8496	0.8496	0.8496	0.3377	0.8496	0.8496	0.8496
i5	0.5984	1.0	0.5487	0.8496	1.0	1.0	0.8496	1.0	1.0	0.8661	0.8496	1.0	1.0	1.0	1.0	1.0	0.2609	1.0	1.0	1.0
i6	0.5984	1.0	0.5487	0.8496	1.0	1.0	0.8496	1.0	1.0	0.8661	0.8496	1.0	1.0	1.0	1.0	1.0	0.2609	1.0	1.0	1.0
i7	0.4426	0.8496	0.6731	0.6731	0.8496	0.8496	1.0	0.8496	0.8496	0.7213	0.6731	0.8496	0.8496	0.8496	0.8496	0.8496	-0.1039	0.8496	0.8496	0.8496
i8	0.5984	1.0	0.5487	0.8496	1.0	1.0	0.8496	1.0	1.0	0.8661	0.8496	1.0	1.0	1.0	1.0	1.0	0.2609	1.0	1.0	1.0
i9	0.5984	1.0	0.5487	0.8496	1.0	1.0	0.8496	1.0	1.0	0.8661	0.8496	1.0	1.0	1.0	1.0	1.0	0.2609	1.0	1.0	1.0
i10	0.7424	0.8661	0.4426	0.7213	0.8661	0.8661	0.7213	0.8661	0.8661	1.0	0.7213	0.8661	0.8661	0.8661	0.8661	0.8661	0.2056	0.8661	0.8661	0.8661
r1	0.7213	0.8496	0.3462	0.6731	0.8496	0.8496	0.6731	0.8496	0.8496	0.7213	1.0	0.8496	0.8496	0.8496	0.8496	0.8496	0.3377	0.8496	0.8496	0.8496
r2	0.5984	1.0	0.5487	0.8496	1.0	1.0	0.8496	1.0	1.0	0.8661	0.8496	1.0	1.0	1.0	1.0	1.0	0.2609	1.0	1.0	1.0
r3	0.5984	1.0	0.5487	0.8496	1.0	1.0	0.8496	1.0	1.0	0.8661	0.8496	1.0	1.0	1.0	1.0	1.0	0.2609	1.0	1.0	1.0
r4	0.5984	1.0	0.5487	0.8496	1.0	1.0	0.8496	1.0	1.0	0.8661	0.8496	1.0	1.0	1.0	1.0	1.0	0.2609	1.0	1.0	1.0
r5	0.5984	1.0	0.5487	0.8496	1.0	1.0	0.8496	1.0	1.0	0.8661	0.8496	1.0	1.0	1.0	1.0	1.0	0.2609	1.0	1.0	1.0
r6	0.5984	1.0	0.5487	0.8496	1.0	1.0	0.8496	1.0	1.0	0.8661	0.8496	1.0	1.0	1.0	1.0	1.0	0.2609	1.0	1.0	1.0
r7	0.2056	0.2609	-0.1039	0.3377	0.2609	0.2609	-0.1039	0.2609	0.2609	0.2056	0.3377	0.2609	0.2609	0.2609	0.2609	0.2609	1.0	0.2609	0.2609	0.2609
r8	0.5984	1.0	0.5487	0.8496	1.0	1.0	0.8496	1.0	1.0	0.8661	0.8496	1.0	1.0	1.0	1.0	1.0	0.2609	1.0	1.0	1.0
r9	0.5984	1.0	0.5487	0.8496	1.0	1.0	0.8496	1.0	1.0	0.8661	0.8496	1.0	1.0	1.0	1.0	1.0	0.2609	1.0	1.0	1.0
r10	0.5984	1.0	0.5487	0.8496	1.0	1.0	0.8496	1.0	1.0	0.8661	0.8496	1.0	1.0	1.0	1.0	1.0	0.2609	1.0	1.0	1.0

## Sheet: actor2_emotion_df
Column1	Column2	Column3	Column4	Column5	Column6	Column7	Column8	Column9	Column10	Column11	Column12	Column13	Column14	Column15	Column16	Column17	Column18	Column19	Column20	Column21
	i1	i2	i3	i4	i5	i6	i7	i8	i9	i10	r1	r2	r3	r4	r5	r6	r7	r8	r9	r10
i1	1.0	0.4894	0.25	0.2174	0.234	0.3118	0.1489	0.4043	0.4894	0.3846	0.4167	0.3263	0.4105	0.4894	0.2421	0.3191	-0.0612	0.2421	0.2421	0.3263
i2	0.4894	1.0	0.3402	0.6632	0.7447	0.4783	0.4105	0.4894	0.5789	0.6522	0.4947	0.5745	0.6632	0.5102	0.6632	0.4839	0.2421	0.6632	0.6632	0.7447
i3	0.25	0.3402	1.0	0.2421	0.1753	0.4315	0.3333	0.5876	0.5833	0.1795	0.5052	0.5897	0.6684	0.4839	0.5026	0.5102	0.1837	0.5026	0.5026	0.4256
i4	0.2174	0.6632	0.2421	1.0	0.5789	0.4011	0.3778	0.3263	0.4043	0.6464	0.1753	0.269	0.3436	0.2967	0.3436	0.25	0.2174	0.3436	0.3436	0.4315
i5	0.234	0.7447	0.1753	0.5789	1.0	0.5652	0.5789	0.5745	0.3263	0.7391	0.4105	0.4894	0.4105	0.2653	0.5789	0.3978	0.0737	0.5789	0.5789	0.6596
i6	0.3118	0.4783	0.4315	0.4011	0.5652	1.0	0.6578	0.8261	0.5767	0.6364	0.6578	0.7391	0.6614	0.451	0.6614	0.8212	0.116	0.6614	0.6614	0.5652
i7	0.1489	0.4105	0.3333	0.3778	0.5789	0.6578	1.0	0.5789	0.3263	0.5676	0.4167	0.5026	0.4197	0.2421	0.4197	0.4947	-0.1183	0.4197	0.4197	0.3368
i8	0.4043	0.4894	0.5876	0.3263	0.5745	0.8261	0.5789	1.0	0.7474	0.5652	0.6632	0.7447	0.6632	0.5102	0.6632	0.6559	0.1579	0.6632	0.6632	0.5745
i9	0.4894	0.5789	0.5833	0.4043	0.3263	0.5767	0.3263	0.7474	1.0	0.3155	0.5833	0.6649	0.7487	0.5789	0.5812	0.5789	0.3402	0.5812	0.5812	0.4974
i10	0.3846	0.6522	0.1795	0.6464	0.7391	0.6364	0.5676	0.5652	0.3155	1.0	0.4074	0.4839	0.4074	0.4286	0.5767	0.4696	0.0588	0.5767	0.5767	0.6559
r1	0.4167	0.4947	0.5052	0.1753	0.4105	0.6578	0.4167	0.6632	0.5833	0.4074	1.0	0.9153	0.8325	0.5152	0.8325	0.8298	0.234	0.8325	0.8325	0.746
r2	0.3263	0.5745	0.5897	0.269	0.4894	0.7391	0.5026	0.7447	0.6649	0.4839	0.9153	1.0	0.9153	0.6	0.9153	0.9135	0.2461	0.9153	0.9153	0.828
r3	0.4105	0.6632	0.6684	0.3436	0.4105	0.6614	0.4197	0.6632	0.7487	0.4074	0.8325	0.9153	1.0	0.6701	0.8316	0.8307	0.3436	0.8316	0.8316	0.746
r4	0.4894	0.5102	0.4839	0.2967	0.2653	0.451	0.2421	0.5102	0.5789	0.4286	0.5152	0.6	0.6701	1.0	0.6701	0.604	0.2233	0.6701	0.6701	0.6
r5	0.2421	0.6632	0.5026	0.3436	0.5789	0.6614	0.4197	0.6632	0.5812	0.5767	0.8325	0.9153	0.8316	0.6701	1.0	0.8307	0.3436	1.0	1.0	0.9153
r6	0.3191	0.4839	0.5102	0.25	0.3978	0.8212	0.4947	0.6559	0.5789	0.4696	0.8298	0.9135	0.8307	0.604	0.8307	1.0	0.1398	0.8307	0.8307	0.7405
r7	-0.0612	0.2421	0.1837	0.2174	0.0737	0.116	-0.1183	0.1579	0.3402	0.0588	0.234	0.2461	0.3436	0.2233	0.3436	0.1398	1.0	0.3436	0.3436	0.2461
r8	0.2421	0.6632	0.5026	0.3436	0.5789	0.6614	0.4197	0.6632	0.5812	0.5767	0.8325	0.9153	0.8316	0.6701	1.0	0.8307	0.3436	1.0	1.0	0.9153
r9	0.2421	0.6632	0.5026	0.3436	0.5789	0.6614	0.4197	0.6632	0.5812	0.5767	0.8325	0.9153	0.8316	0.6701	1.0	0.8307	0.3436	1.0	1.0	0.9153
r10	0.3263	0.7447	0.4256	0.4315	0.6596	0.5652	0.3368	0.5745	0.4974	0.6559	0.746	0.828	0.746	0.6	0.9153	0.7405	0.2461	0.9153	0.9153	1.0

[truncated: 22 more sheets: actor3_anger_df, actor3_joy_df, actor3_neutral_df, actor3_sadness_df, actor3_emotion_df, actor4_anger_df, actor4_joy_df, actor4_neutral_df, actor4_sadness_df, actor4_emotion_df, actor5_anger_df, actor5_joy_df, actor5_neutral_df, actor5_sadness_df, actor5_emotion_df, actor6_anger_df, actor6_joy_df, actor6_neutral_df, actor6_sadness_df, actor6_emotion_df …]
