# Supplementary material for: The children’s emotional speech recognition by adults: Cross-cultural study on Russian and Tamil language
Source: PLoS One. 2023 Feb 15;18(2):e0272837. doi: 10.1371/journal.pone.0272837 (PMC9931107; doi:10.1371/journal.pone.0272837)
Supplement: S8 Data — (XLSX) [file pone.0272837.s008.xlsx]

## Sheet: Russian& Indian -Sp
	N	Language	SET	N signal	emotions	Cod emot	duration w	F0 w	E0 w	F0 max	E0 max	F0 min	E0 min
	1	1	set-1	1	neutral	1	1457	217	-30	220	-25	213	-38
	2	1	set-1	2	joy	3	966	258	-33	302	-30	217	-22
	3	1	set-1	3	joy	3	2548	220	-29	258	-23	217	-34
	4	1	set-1	4	neutr	1	2946	217	-30	220	-22	217	-41
	5	1	set-1	5	neut	1	722	220	-43	236	-35	209	-38
	6	1	set-1	6	joy	3	905	258	-29	292	-28	250	-29
	7	1	set-1	7	joy	3	3940	220	-321	258	-26	206	-40
	8	1	set-1	8	joy	3	1692	250	-22	254	-22	217	-34
	9	1	set-1	9	anger	4	896	262	-29	302	-27	217	-39
	10	1	set-1	10	joy	3	3628	225	-25	245	-15	210	-34
	11	1	set-1	11	neutr	1	673	220	-41	235	-33	213	-45
	12	1	set-1	12	neutr	1	6470	213	-24	234	-34	213	-38
	13	1	set-1	13	sad	2	1770	302	-30	348	-22	292	-33
	14	1	set-1	14	joy	3	5048	258	-32	302	-34	217	-40
	15	1	set-1	15	joy	3	662	242	-29	250	-24	224	-40
	16	1	set-1	16	joy	3	1183	262	-38	353	-36	220	-41
	17	1	set-1	17	neutral	1	5370	224	-28	242	-18	220	-38
	18	1	set-1	18	joy	3	625	213	-37	216	-31	209	-37
	19	1	set-1	19	joy	3	17046	234	-37	306	-30	210	-39
	20	1	set-1	20	anger	4	1930	258	-38	262	-27	220	-37
	21	1	set-1	21	sad	2	5158	216	-30	234	-23	220	-28
	22	1	set-1	22	joy	3	840	224	-37	262	-31	214	-38
	23	1	set-1	23	neutral	1	7220	213	-28	227	-23	188	-30
	24	1	set-1	24	neutral	1	530	238	-34	296	-27	220	-36
	25	1	set-1	25	neutral	1	740	254	-24	258	-24	217	-43
	26	1	set-1	26	anger	4	3210	234	-29	258	-22	220	-30
	27	1	set-1	27	joy	3	560	258	-36	274	-31	254	-36
	28	1	set-1	28	joy	3	1770	258	-34	311	-29	262	-29
	29	1	set-1	29	neutral	1	1450	213	-28	238	-31	210	-41
	30	1	set-1	30	joy	3	1513	231	-37	254	-30	213	-48
	31	1	set-1	31	joy	3	2612	266	-33	388	-24	208	-37
	32	1	set-1	32	neutral	1	6474	258	-39	332	-35	258	-34
	33	1	set-1	33	anger	4	4517	262	-29	370	-23	234	-19
	34	1	set-1	34	joy	3	876	213	-33	235	-31	208	-36
	35	1	set-1	35	anger	4	1318	288	-33	352	-25	245	-34
	36	1	set-1	36	neutral	1	2727	213	-27	223	-26	209	-35
	37	1	set-1	37	neutral	1	2210	227	-26	254	-19	217	-33
	38	1	set-1	38	neutral	1	717	220	-34	238	-25	210	-33
	39	1	set-1	39	joy	3	1238	258	-25	306	-20	234	-29
	40	1	set-1	40	neutral	1	3227	262	-29	342	-30	250	-30
	41	1	set-1	41	neutral	1	3888	213	-27	254	-17	210	-33
	42	1	set-1	42	neutral	1	5787	262	-33	342	-29	213	-37
	43	1	set-1	43	joy	3	872	242	-39	332	-31	224	-34
	44	1	set-1	44	joy	3	1857	217	-26	220	-27	210	-44
	45	1	set-1	45	neutral	1	2256	242	-37	302	-35	213	-32
	46	1	set-2	1	neutral	1	3955	258	-36	302	-29	217	-37
	47	1	set-2	2	sad	2	2150	224	-37	302	-31	220	-37
	48	1	set-2	3	joy	3	830	220	-29	231	-21	182	-37
	49	1	set-2	4	sad	2	2222	420	-37	434	-31	336	-37
	50	1	set-2	5	joy	3	3695	266	-35	272	-19	220	-33
	51	1	set-2	6	sad	2	5038	217	-34	292	-36	203	-29
	52	1	set-2	7	neutral	1	6700	258	-25	348	-34	253	-16
	53	1	set-2	8	neutral	1	658	217	-36	230	-32	213	-37
	54	1	set-2	9	neutral	1	9357	220	-39	227	-31	216	-37
	55	1	set-2	10	neutral	1	4822	217	-37	220	-25	213	-37
	56	1	set-2	11	joy	3	548	258	-26	297	-37	253	-33
	57	1	set-2	12	joy	3	997	258	-30	307	-32	254	-40
	58	1	set-2	13	sad	2	2054	213	-36	246	-27	180	-42
	59	1	set-2	14	joy	3	2032	270	-21	292	-14	185	-35
	60	1	set-2	15	joy	3	1240	258	-21	283	-18	220	-32
	61	1	set-2	16	neutral	1	1800	258	-36	266	-33	220	-34
	62	1	set-2	17	joy	3	984	227	-28	242	-31	197	-38
	63	1	set-2	18	joy	3	2682	215	-42	224	-31	180	-44
	64	1	set-2	19		2	3768	220	-29	262	-20	171	-41
	65	1	set-2	20	joy	3	1587	262	-33	297	-20	220	-38
	66	1	set-2	21	joy	3	1543	297	-35	348	-20	254	-37
	67	1	set-2	22		4	2145	224	-37	242	-32	171	-42
	68	1	set-2	23	joy	3	1150	234	-36	279	-29	220	-39
	69	1	set-2	24	neutral	1	1232	217	-39	220	-37	210	-43
	70	1	set-2	25	joy	3	1238	366	-39	440	-28	210	-42
	71	1	set-2	26	neutral	1	2584	288	-33	332	-21	206	-40
	72	1	set-2	27		4	1096	322	-26	457	-36	226	-30
	73	1	set-2	28	neutral	1	924	222	-42	241	-34	220	-44
	74	1	set-2	29	neutral	1	5000	230	-37	238	-29	200	-37
	75	1	set-2	30	neutral	1	2906	234	-35	266	-34	230	-35
	76	1	set-2	31	neutral	1	2355	274	-36	283	-27	253	-21
	77	1	set-2	32		4	3354	334	-36	426	-34	217	-38
	78	1	set-2	33	neutral	1	11558	224	-26	364	-39	217	-35
	79	1	set-2	34	joy	3	1729	297	-40	388	-36	258	-33
	80	1	set-2	35	neutral	1	6435	254	-35	353	-28	220	-26
	81	1	set-2	36	neutral	1	5120	258	-29	348	-30	240	-34
	82	1	set-2	37	joy	3	1778	242	-38	254	-46	220	-31
	83	1	set-2	38	joy	3	2366	266	-35	302	-22	210	-40
	84	1	set-2	39		3	3844	262	-32	307	-26	220	-35
	85	1	set-2	40	neutral	1	1336	258	-33	302	-26	215	-32
	86	1	set-2	41		3	1968	266	-36	302	-33	262	-29
	87	1	set-2	42		4	1160	256	-47	306	-28	200	-41
	88	1	set-2	43	neutral	1	934	240	-37	258	-29	220	-32
	89	1	set-2	44	joy	3	747	220	-28	262	-17	206	-37
	90	1	set-2	45		2	715	342	-36	420	-36	216	-32
	1	2	set-1	1	joy	3	1378	376	-1	516	-1	257	-11
	2	2	set-1	2	sad	2	925	200	-42	270	-42	179	-44
	3	2	set-1	3	sad	2	1115	258	-48	289	-49	240	-50
	4	2	set-1	4	anger	4	815	342	-15	469	-21	258	-23
	5	2	set-1	5	neutral	1	891	340	-23	454	-13	203	-45
	6	2	set-1	6	neutral	1	1241	290	-34	382	-24	257	-33
	7	2	set-1	7	joy	3	965	348	-38	394	-32	220	-40
	8	2	set-1	8	angrer	4	1000	427	-31	516	-22	350	-36
	9	2	set-1	9	sad	2	1289	420	-22	440	-16	410	-42
	10	2	set-1	10	joy	3	1245	476	-32	484	-32	370	-24
	11	2	set-1	11	joy	3	1432	447	-19	476	-7	297	-19
	12	2	set-1	12	anger	4	590	788	-17	507	-25	353	-24
	13	2	set-1	13	anger	4	1254	504	-34	515	-27	312	-33
	14	2	set-1	14	sad	2	2034	347	-16	382	-9	287	-14
	15	2	set-1	15	neutral	1	968	262	-32	337	-29	206	-31
	16	2	set-1	16	joy	3	1380	302	-22	550	-8	262	-17
	17	2	set-1	17	sad	2	1620	382	-31	476	-24	258	-35
	18	2	set-1	18	angrer	4	980	500	-29	524	-37	358	-30
	19	2	set-1	19	sad	2	1150	426	-19	440	-14	347	-15
	20	2	set-1	20	sad	2	1342	388	-33	407	-32	300	-26
	21	2	set-1	21	joy	3	2213	400	-25	685	-25	230	-31
	22	2	set-1	22	joy	3	2035	558	-26	564	-12	440	-21
	23	2	set-1	23	neutral	1	1293	257	-17	301	-16	220	-27
	24	2	set-1	24	neutral	1	914	440	-22	507	-15	265	-25
	25	2	set-1	25	joy	3	1004	394	-19	633	-15	250	-27
	26	2	set-1	26	neutral	1	958	342	-41	350	-24	300	-44
	27	2	set-1	27	sad	2	2510	350	-29	420	-19	270	-36
	28	2	set-1	28	sad	2	2334	380	-26	427	-25	358	-34
	29	2	set-1	29	anger	4	1503	400	-18	594	-21	220	-29
	30	2	set-1	30	sad	2	1520	300	-24	347	-26	290	-29
	31	2	set-1	31	anger	4	912	306	-19	347	-10	253	-17
	32	2	set-1	32	joy	3	1405	440	-36	478	-28	220	-39
	33	2	set-1	33	neutral	1	2258	326	-39	460	-31	176	-50
	34	2	set-1	34	neutral	1	1606	300	-16	340	-12	297	-49
	35	2	set-1	35	joy	3	512	300	-23	327	-22	120	-32
	36	2	set-1	36	anger	4	1297	337	-23	470	-11	216	-31
	37	2	set-1	37	neutral	1	1280	300	-38	316	-21	274	-37
	38	2	set-1	38	sad	2	695	376	-11	407	-32	258	-23
	39	2	set-1	39	anger	4	972	507	-35	515	-38	470	-37
	40	2	set-1	40	joy	3	1380	462	-16	540	-17	260	-24
	41	2	set-1	41	neutral	1	644	382	-16	507	-13	257	-20
	42	2	set-1	42	neutral	1	972	260	-37	278	-33	200	-35
	43	2	set-1	43	sad	2	1166	297	-15	320	-13	300	-20
	44	2	set-1	44	anger	4	700	478	-19	484	-19	242	-30
	45	2	set-1	45	joy	3	1030	332	-33	433	-30	200	-35
	46	2	set-2	1	neutral	1	772	265	-13	310	-14	220	-22
	47	2	set-2	2	sad	2	2102	297	-35	301	-23	253	-23
	48	2	set-2	3	joy	3	1549	439	-24	492	-21	216	-28
	49	2	set-2	4	anger	4	858	328	-38	375	-32	234	-44
	50	2	set-2	5	joy	3	876	297	-24	347	-20	290	-26
	51	2	set-2	6	neutral	1	720	278	-33	321	-25	216	-31
	52	2	set-2	7	sad	2	1653	216	-35	257	-34	213	-39
	53	2	set-2	8	anger	4	1469	306	-32	478	-22	253	-33
	54	2	set-2	9	joy	3	1120	250	-17	492	-21	220	-24
	55	2	set-2	10	sad	2	1020	242	-29	353	-19	301	-20
	56	2	set-2	11	neutral	1	1305	258	-26	342	-24	209	-19
	57	2	set-2	12	joy	3	680	434	-33	576	-29	297	-33
	58	2	set-2	13	joy	3	1374	434	-28	516	-12	342	-28
	59	2	set-2	14	anger	4	1295	420	-18	434	-3	220	-9
	60	2	set-2	15	neutral	1	807	288	-28	414	-20	283	-17
	61	2	set-2	16	sad	2	1746	256	-35	292	-33	240	-36
	62	2	set-2	17	neutral	1	974	250	-14	440	-17	217	-14
	63	2	set-2	18	sad	2	833	336	-36	460	-23	306	-22
	64	2	set-2	19	anger	4	730	420	-30	440	-23	258	-36
	65	2	set-2	20	joy	3	1120	427	-32	478	-26	257	-30
	66	2	set-2	21	neutral	1	578	258	-20	274	-19	220	-31
	67	2	set-2	22	sad	2	1710	306	-18	342	-12	257	-16
	68	2	set-2	23	anger	4	736	388	-26	394	-15	253	-29
	69	2	set-2	24	neutral	1	877	302	-26	248	-17	216	-27
	70	2	set-2	25	anger	4	662	353	-15	420	-6	174	-33
	71	2	set-2	26	joy	3	927	462	-16	484	-9	376	-15
	72	2	set-2	27	sad	2	1080	264	-25	292	-20	216	-34
	73	2	set-2	28	sad	2	1402	306	-24	347	-23	302	-17
	74	2	set-2	29	neutral	1	822	300	-20	440	-18	220	-20
	75	2	set-2	30	joy	3	944	217	-17	262	-18	213	-23
	76	2	set-2	31	anger	4	570	440	-29	516	-28	262	-29
	77	2	set-2	32	neutral	1	755	274	-18	420	-16	260	-18
	78	2	set-2	33	sad	2	900	270	-35	430	-29	257	-37
	79	2	set-2	34	joy	3	544	306	-26	316	-24	292	-26
	80	2	set-2	35	anger	4	1115	301	-20	302	-17	216	-22
	81	2	set-2	36	neutral	1	695	297	-28	348	-31	292	-30
	82	2	set-2	37	sad	2	650	330	-27	347	-27	202	-22
	83	2	set-2	38	joy	3	1940	348	-36	376	-29	297	-29
	84	2	set-2	39	anger	4	337	508	-31	550	-24	388	-36
	85	2	set-2	40	anger	4	812	306	-23	508	-12	302	-17
	86	2	set-2	41	sad	2	2290	292	-26	434	-9	258	-21
	87	2	set-2	42	neutral	1	1244	266	-27	306	-22	254	-30
	88	2	set-2	43	joy	3	1225	440	-29	532	-24	257	-28
	89	2	set-2	44	sad	2	1862	270	-24	274	-14	245	-23
	90	2	set-2	45	anger	4	1134	434	-24	500	-25	302	-18
																								RUS
																								ЧОТ
																									neutral	sad	joy	anger				neutral	sad	joy	anger
																								F0 av	225.5	220	258	262			Emax/E0	7	7	6	6
																								F0 max	254	292	287.5	306			Emin/E0	-2	0	-3.5	-1
																								F0min	215.5	216	217	220			Emax/Emin	7.5	6	9.5	9
																								F0[max-min]	37.5	82	52.5	106
																								TAMIL
																									neutral	sad	joy	anger				neutral	sad	joy	anger
																								F0	289	303	397	420			E0max/E0	4	5	4	7
																								F0 max	345	350	484	484			E0min/E0	-1.5	-1.5	-2	-3
																								F0 min	220	258	257.5	258			E0max/ E0min	8	3.5	6.5	7
																								F0 max-F0min	115	219.5	219.5	198
