# Supplementary material for: The children’s emotional speech recognition by adults: Cross-cultural study on Russian and Tamil language
Source: PLoS One. 2023 Feb 15;18(2):e0272837. doi: 10.1371/journal.pone.0272837 (PMC9931107; doi:10.1371/journal.pone.0272837)
Supplement: S9 Data — (XLSX) [file pone.0272837.s009.xlsx]

## Sheet: Лист1
																	Language -		1- Russian
	Language	Speech-matherial	Cod emot	Gender	duration w	F0 w	F0 max	F0 min	Fmax-F0min	Emax/E0	E0min/E0	Emax/Emin	E0 w	E0 max	E0 min				2-Tamil
	1	3	4	1	6896	258	297	213	84	5	-3	8	-29	-24	-32
	1	3	1	2	4392	223	316	209	107	15	10	5	-49	-34	-39		emotiom		1 - neutral
	1	3	4	2	6794	282	297	216	81	-7	-14	7	-27	-34	-41				2- sad
	1	3	1	1	4953	253	306	220	86	8	2	6	-40	-32	-38				3-joy
	1	3	1	2	6368	266	337	213	124	4	3	1	-42	-38	-39				4-anger
	1	3	4	1	4123	262	302	220	82	9	-12	21	-35	-26	-47
	1	3	1	1	8320	262	342	210	132	19	8	11	-43	-24	-35		speech material		1-words
	1	3	2	2	6093	258	274	220	54	16	30	-14	-49	-33	-19				2-words+phrases
	1	3	3	1	6532	420	434	220	214	16	0	16	-32	-16	-32				3-meaningless text
	1	3	3	2	3672	258	382	216	166	10	0	10	-40	-30	-40
	1	3	2	2	7043	258	348	223	125	13	10	3	-48	-35	-38
	1	3	3	1	4200	413	434	220	214	17	-7	24	-28	-11	-35
	1	3	2	1	8410	306	394	220	174	7	7	0	-37	-30	-30
	1	3	4	2	4136	287	476	216	260	4	-5	9	-36	-32	-41
	1	3	2	1	5208	337	382	220	162	18	0	18	-41	-23	-41
	1	3	3	2	6096	307	394	223	171	9	-2	11	-37	-28	-39
	1	1	4	2	400	302	322	284	38	7	-1	8	-28	-21	-29
	1	1	4	2	620	288	336	220	116	5	1	4	-40	-35	-39
	1	1	4	2	558	288	306	216	90	16	2	14	-41	-25	-39
	1	1	4	2	580	274	297	238	59	9	-10	19	-27	-18	-37
	1	1	4	2	597	287	328	260	68	0	-10	10	-28	-28	-38
	1	1	4	2	328	302	336	220	116	10	-3	13	-29	-19	-32
	1	1	4	2	610	306	320	258	62	-3	-8	5	-27	-30	-35
	1	1	4	2	396	302	337	220	117	14	-11	25	-30	-16	-41
	1	1	1	1	505	253	306	249	57	2	-1	3	-41	-39	-42
	1	1	1	1	600	231	230	220	10	3	-1	4	-38	-35	-39
	1	1	1	1	250	231	297	209	88	4	5	-1	-37	-33	-32
	1	1	1	1	176	220	250	217	33	-1	-1	0	-37	-38	-38
	1	1	1	1	256	217	220	217	3	4	-1	5	-40	-36	-41
	1	1	3	1	684	288	297	217	80	2	0	2	-34	-32	-34
	1	1	3	1	878	253	265	207	58	2	-6	8	-35	-33	-41
	1	1	3	1	533	332	347	253	94	10	12	-2	-40	-30	-28
	1	1	3	1	700	407	524	220	304	-1	-4	3	-39	-40	-43
	1	1	4	1	374	258	316	217	99	-6	-9	3	-32	-38	-41
	1	1	4	1	603	270	342	220	122	10	6	4	-36	-26	-30
	1	1	4	1	618	279	297	217	80	3	0	3	-36	-33	-36
	1	1	4	1	605	283	297	227	70	7	-12	19	-24	-17	-36
	1	1	3	2	1449	266	307	220	87	2	-1	3	-39	-37	-40
	1	1	3	2	430	287	302	223	79	5	2	3	-41	-36	-39
	1	1	3	2	388	279	306	217	89	6	-4	10	-35	-29	-39
	1	1	2	2	630	267	297	260	37	3	-4	7	-42	-39	-46
	1	1	2	2	610	217	246	220	26	3	2	1	-48	-45	-46
	1	1	2	2	834	253	262	220	42	9	-4	13	-44	-35	-48
	1	1	2	2	546	246	254	234	20	6	-3	9	-44	-38	-47
	1	1	2	2	520	217	250	213	37	1	-5	6	-45	-44	-50
	1	1	4	1	768	307	326	217	109	-2	-3	1	-31	-33	-34
	1	1	4	1	416	292	307	213	94	6	9	-3	-31	-25	-22
	1	1	4	1	663	265	297	220	77	-12	-9	-3	-26	-38	-35
	1	1	4	1	414	282	307	224	83	3	-3	6	-32	-29	-35
	1	1	2	1	847	301	312	220	92	6	-2	8	-30	-24	-32
	1	1	2	1	1122	262	292	217	75	3	1	2	-36	-33	-35
	1	1	2	1	1190	297	307	217	90	-3	-3	0	-30	-33	-33
	1	1	2	1	744	262	272	220	52	5	0	5	-36	-31	-36
	1	1	2	1	1417	302	347	216	131	2	-7	9	-42	-40	-49
	1	1	1	2	730	255	262	250	12	6	-5	11	-45	-39	-50
	1	1	1	2	680	262	302	220	82	0	-1	1	-46	-46	-47
	1	1	1	2	400	250	257	233	24	-2	-3	1	-42	-44	-45
	1	1	1	2	370	223	262	220	42	-2	1	-3	-43	-45	-42
	1	1	1	2	285	217	230	185	45	6	-1	7	-49	-43	-50
	1	2	1	2	1094	216	258	223	35	8	-5	13	-46	-38	-51
	1	2	2	2	3465	278	326	210	116	9	6	3	-50	-41	-44
	1	2	4	1	4796	254	316	203	113	12	-14	26	-28	-16	-42
	1	2	3	1	1822	248	353	213	140	7	-3	10	-34	-27	-37
	1	2	4	2	5950	397	363	213	150	14	-2	16	-37	-23	-39
	1	2	2	1	3080	258	242	253	-11	12	16	-4	-40	-28	-24
	1	2	3	2	1377	262	382	220	162	7	-4	11	-35	-28	-39
	1	2	1	1	1882	220	307	213	94	12	13	-1	-40	-28	-27
	2	3	2	2	10862	227	281	216	65	11	1	10	-32	-21	-31
	2	3	2	1	10470	220	270	216	54	1	-5	6	-32	-31	-37
	2	3	2	3	13016	238	347	180	167	8	2	6	-36	-28	-34
	2	3	2	4	9938	322	353	182	171	29	3	26	-33	-4	-30
	2	3	2	3	12307	234	307	216	91	9	3	6	-32	-23	-29
	2	3	2	1	11894	230	302	220	82	2	4	-2	-34	-32	-30
	2	3	2	2	9562	234	302	200	102	6	-4	10	-32	-26	-36
	2	3	2	4	7320	262	382	216	166	6	-1	7	-22	-16	-23
	2	3	1	4	10307	302	382	223	159	-3	-4	1	-24	-27	-28
	2	3	1	3	10348	297	288	254	34	12	-3	15	-25	-13	-28
	2	3	1	2	9210	240	301	220	81	-12	1	-13	-23	-35	-22
	2	3	1	3	9330	312	388	210	178	11	2	9	-27	-16	-25
	2	3	1	2	8914	254	297	254	43	-3	3	-6	-24	-27	-21
	2	3	1	1	8062	250	282	248	34	-4	-8	4	-28	-32	-36
	2	3	1	4	9712	297	394	250	144	21	5	16	-28	-7	-23
	2	3	1	2	9670	258	316	230	86	-8	-8	0	-25	-33	-33
	2	3	2	3	3900	257	316	200	116	1	-5	6	-20	-19	-25
	2	3	2	2	2878	250	257	213	44	12	0	12	-28	-16	-28
	2	3	2	1	2560	220	258	197	61	3	-2	5	-27	-24	-29
	2	3	2	4	2680	268	310	204	106	10	-5	15	-25	-15	-30
	2	3	2	1	3148	250	262	216	46	3	2	1	-26	-23	-24
	2	3	2	2	2670	254	265	220	45	4	1	3	-27	-23	-26
	2	3	2	3	2730	257	278	216	62	9	-3	12	-30	-21	-33
	2	3	2	4	2360	258	306	176	130	13	-12	25	-21	-8	-33
	2	3	1	4	3270	326	368	280	88	8	-1	9	-32	-24	-33
	2	3	1	1	2767	296	353	274	79	0	6	-6	-35	-35	-29
	2	3	1	2	3025	297	306	270	36	16	2	14	-41	-25	-39
	2	3	1	3	3155	302	340	257	83	10	7	3	-32	-22	-25
	2	3	1	2	3590	274	297	253	44	13	5	8	-46	-33	-41
	2	3	1	1	4076	257	283	258	25	1	3	-2	-43	-42	-40
	2	3	1	4	3685	353	388	258	130	8	-14	22	-26	-18	-40
	2	3	1	3	3312	342	382	246	136	8	-7	15	-32	-24	-39
	2	1	2	2	570	253	274	216	58	3	-6	9	-37	-34	-43
	2	1	2	2	650	213	220	210	10	1	4	-3	-38	-37	-34
	2	1	2	2	602	254	292	216	76	3	-1	4	-35	-32	-36
	2	1	2	2	618	230	258	220	38	-9	-10	1	-27	-36	-37
	2	1	2	2	649	213	250	200	50	4	-5	9	-41	-37	-46
	2	1	2	4	715	302	348	170	178	10	-4	14	-20	-10	-24
	2	1	2	4	745	248	262	220	42	3	2	1	-21	-18	-19
	2	1	2	4	690	283	302	176	126	11	-7	18	-28	-17	-35
	2	1	2	4	604	302	306	266	40	0	2	-2	-21	-21	-19
	2	1	2	4	578	321	388	262	126	14	-8	22	-19	-5	-27
	2	1	2	4	487	262	306	213	93	-10	-21	11	-18	-28	-39
	2	1	2	3	655	347	388	258	130	15	1	14	-33	-18	-32
	2	1	2	3	617	262	348	262	86	-31	-34	3	-9	-40	-43
	2	1	2	3	1000	348	388	252	136	14	3	11	-36	-22	-33
	2	1	2	3	533	326	348	216	132	6	9	-3	-33	-27	-24
	2	1	2	1	907	348	433	287	146	5	-12	17	-27	-22	-39
	2	1	2	1	910	302	348	258	90	5	-2	7	-37	-32	-39
	2	1	2	1	470	353	370	260	110	-12	-10	-2	-24	-36	-34
	2	1	2	1	460	306	332	254	78	8	-12	20	-24	-16	-36
	2	1	2	1	636	302	348	270	78	6	-12	18	-34	-28	-46
	2	1	1	3	1206	302	363	250	113	12	6	6	-35	-23	-29
	2	1	1	3	840	307	348	213	135	6	-14	20	-28	-22	-42
	2	1	1	3	1263	348	388	266	122	2	-16	18	-23	-21	-39
	2	1	1	3	715	382	427	347	80	1	-7	8	-16	-15	-23
	2	1	1	1	1058	288	307	250	57	7	-15	22	-18	-11	-33
	2	1	1	1	907	302	353	250	103	4	-2	6	-25	-21	-27
	2	1	1	1	447	283	306	220	86	4	-3	7	-24	-20	-27
	2	1	1	1	504	297	306	256	50	9	-14	23	-22	-13	-36
	2	1	1	1	655	306	337	297	40	5	-16	21	-21	-16	-37
	2	1	1	4	823	302	270	220	50	17	-2	19	-20	-3	-22
	2	1	1	4	765	311	389	216	173	5	2	3	-25	-20	-23
	2	1	1	4	690	300	395	209	186	20	1	19	-32	-12	-31
	2	1	1	4	630	342	376	213	163	19	-5	24	-24	-5	-29
	2	1	1	4	668	460	476	217	259	13	-13	26	-14	-1	-27
	2	1	1	4	430	388	368	264	104	11	2	9	-33	-22	-31
	2	1	1	2	710	262	307	262	45	6	2	4	-31	-25	-29
	2	1	1	2	714	297	302	242	60	6	-2	8	-30	-24	-32
	2	1	1	2	757	297	302	292	10	6	-7	13	-22	-16	-29
	2	1	1	2	745	300	302	287	15	3	-12	15	-21	-18	-33
	2	1	1	2	890	297	302	266	36	11	-8	19	-25	-14	-33
	2	2	2	3	3568	258	382	173	209	16	-8	24	-26	-10	-34
	2	2	2	1	1764	226	407	258	149	4	2	2	-18	-14	-16
	2	2	2	2	4372	297	342	224	118	6	5	1	-19	-13	-14
	2	2	2	4	6714	342	370	265	105	9	0	9	-36	-27	-36
	2	2	1	2	3438	262	348	203	145	5	-5	10	-20	-15	-25
	2	2	1	3	1753	311	426	254	172	9	2	7	-18	-9	-16
	2	2	1	4	5100	316	370	292	78	3	-3	6	-20	-17	-23
	2	2	1	1	6015	297	340	238	102	11	-3	14	-14	-3	-17
