# Supplementary material for: The children’s emotional speech recognition by adults: Cross-cultural study on Russian and Tamil language
Source: PLoS One. 2023 Feb 15;18(2):e0272837. doi: 10.1371/journal.pone.0272837 (PMC9931107; doi:10.1371/journal.pone.0272837)
Supplement: S10 Data — (XLSX) [file pone.0272837.s010.xlsx]

## Sheet: Russian -Meaningless te
			1	Time_s	Intensity_dB		2	ime_s	Intensity_dB		3	Time_s	Intensity_dB		4	ime_s	Intensity_dB		5	Time_s	Intensity_dB		6	Time_s	Intensity_dB		7	Time_s	Intensity_dB		8	Time_s	Intensity_dB		9	ime_s	Intensity_dB		10	Time_s	Intensity_dB		11	Time_s	Intensity_dB		12	Time_s	Intensity_dB
1,3,6,14	anger			3.69234	50.9245			19.6186	42.01			33.0356	38.4988			49.2084	43.2978			63.3636	42.2877			78.5082	42.5815			91.2459	49.9759			108.619	37.9745			123.217	35.4668			138.425	33.1643			151.139	55.2562			166.81	48.5123
2,4,5,7	neutral			3.70301	54.4953			19.6292	46.5365			33.0463	34.953			49.2191	43.6334			63.3743	46.2605			78.5189	50.0253			91.2565	56.6208			108.629	40.6193			123.228	38.4494			138.435	37.0618			151.149	58.0073			166.82	55.1063
8,11,13,15	sad			3.71368	60.3551			19.6399	49.0097			33.0569	32.9134			49.2298	42.3093			63.3849	48.6343			78.5296	54.5853			91.2672	60.0056			108.64	40.5871			123.238	46.1973			138.446	43.9646			151.16	59.6778			166.831	58.5192
9,10,12,16	joy			3.72434	65.7866			19.6506	49.8549			33.0676	36.993			49.2404	43.4385			63.3956	52.4082			78.5402	58.1469			91.2779	61.5063			108.651	41.874			123.249	55.4859			138.457	47.4799			151.171	60.1955			166.842	59.8979
				3.73501	69.2971			19.6612	50.4467			33.0783	43.7915			49.2511	47.9874			63.4063	57.343			78.5509	61.9294			91.2885	62.127			108.661	44.3765			123.26	61.6379			138.467	47.5247			151.181	59.8968			166.852	60.6626
				3.74568	71.9609			19.6719	51.432			33.0889	47.8495			49.2618	53.254			63.4169	60.5933			78.5616	66.4381			91.2992	62.9014			108.672	45.5634			123.27	64.4921			138.478	45.8439			151.192	59.1752			166.863	61.5607
				3.75634	73.53			19.6826	52.5443			33.0996	49.9281			49.2724	58.9186			63.4276	61.4106			78.5722	70.3192			91.3099	62.9544			108.683	45.4703			123.281	65.1281			138.489	45.6838			151.203	57.7918			166.874	63.9091
				3.76701	72.8386			19.6932	53.727			33.1103	52.9556			49.2831	63.148			63.4383	60.8008			78.5829	71.8722			91.3205	61.1012			108.693	44.6733			123.292	65.1667			138.499	49.7103			151.213	55.6686			166.884	65.4203
				3.77768	70.1112			19.7039	56.6471			33.1209	58.8316			49.2938	65.1842			63.4489	60.2948			78.5936	71.77			91.3312	57.8606			108.704	44.2813			123.302	64.8983			138.51	54.2117			151.224	52.9571			166.895	64.9085
				3.78834	68.2697			19.7146	60.2534			33.1316	65.1501			49.3044	65.0334			63.4596	59.1825			78.6042	71.6458			91.3419	54.5426			108.715	44.7594			123.313	63.632			138.521	56.5133			151.235	50.229			166.906	65.3629
				3.79901	68.397			19.7252	62.2163			33.1423	69.6579			49.3151	62.9937			63.4703	56.6711			78.6149	72.0913			91.3525	52.1857			108.725	45.8178			123.324	61.8502			138.531	57.0429			151.245	46.9084			166.916	68.0228
				3.80968	67.9204			19.7359	62.8817			33.1529	72.0282			49.3258	60.5458			63.4809	55.8498			78.6256	72.472			91.3632	50.0691			108.736	47.3477			123.334	60.3501			138.542	57.7141			151.256	43.4499			166.927	69.8311
				3.82034	65.2075			19.7466	62.5119			33.1636	72.818			49.3364	60.2381			63.4916	55.4915			78.6362	71.3044			91.3739	47.1904			108.747	49.0912			123.345	59.3426			138.553	58.7888			151.267	41.3185			166.938	69.5909
				3.83101	60.0929			19.7572	61.8902			33.1743	72.2298			49.3471	61.4089			63.5023	52.6171			78.6469	67.8993			91.3845	43.9417			108.757	51.0875			123.356	57.4856			138.563	58.7045			151.277	40.0669			166.948	67.7035
				3.84168	54.6988			19.7679	62.2424			33.1849	69.9146			49.3578	62.9592			63.5129	48.2036			78.6576	63.4206			91.3952	41.5187			108.768	53.1144			123.366	55.845			138.574	58.3823			151.288	39.3597			166.959	67.4225
				3.85234	51.3766			19.7786	62.3676			33.1956	67.3222			49.3684	65.6237			63.5236	44.9324			78.6682	59.4681			91.4059	40.9459			108.779	54.2565			123.377	55.5989			138.585	58.4526			151.299	38.5225			166.97	69.9733
				3.86301	48.9442			19.7892	61.6088			33.2063	67.7168			49.3791	69.5714			63.5343	42.4006			78.6789	56.3588			91.4165	40.4467			108.789	54.5102			123.388	53.8773			138.595	58.0558			151.309	37.2461			166.98	72.1802
				3.87368	47.3768			19.7999	60.2699			33.2169	67.1286			49.3898	72.4909			63.5449	40.0714			78.6896	55.8194			91.4272	38.499			108.8	54.7245			123.398	51.3493			138.606	58.7717			151.32	37.7673			166.991	73.9608
				3.88434	45.6837			19.8106	58.1782			33.2276	63.7171			49.4004	73.3046			63.5556	39.6037			78.7002	60.2196			91.4379	35.8503			108.811	55.0017			123.409	49.6798			138.617	61.7058			151.331	43.7591			167.002	75.1755
				3.89501	44.4671			19.8212	56.8894			33.2383	59.4793			49.4111	72.8372			63.5663	39.6958			78.7109	64.0081			91.4485	34.4925			108.821	55.1184			123.42	47.646			138.627	64.7314			151.341	47.9616			167.012	74.9439
				3.90568	44.663			19.8319	56.6772			33.2489	56.3275			49.4218	71.7965			63.5769	44.7558			78.7216	69.4318			91.4592	37.5471			108.832	54.6153			123.43	46.3352			138.638	67.3494			151.352	48.9043			167.023	74.1101
				3.91634	51.2559			19.8426	54.358			33.2596	53.728			49.4324	70.9035			63.5876	50.8818			78.7322	74.1149			91.4699	43.6272			108.843	53.7468			123.441	45.2158			138.649	69.1251			151.363	48.559			167.034	74.0805
				3.92701	57.1382			19.8532	50.6208			33.2703	51.5153			49.4431	70.8451			63.5983	53.146			78.7429	75.0295			91.4805	46.944			108.853	52.7197			123.452	43.3013			138.659	69.5211			151.373	50.0529			167.044	73.6939
				3.93768	59.388			19.8639	48.0485			33.2809	50.3009			49.4538	70.993			63.6089	55.48			78.7536	73.0454			91.4912	50.1463			108.864	51.9148			123.462	41.2903			138.67	68.6867			151.384	53.6037			167.055	71.8991
				3.94834	59.3113			19.8746	44.9725			33.2916	49.4059			49.4644	71.1226			63.6196	60.2413			78.7642	70.748			91.5019	55.1021			108.875	51.5649			123.473	46.3344			138.681	67.1835			151.395	56.1604			167.066	70.5996
				3.95901	60.7108			19.8852	41.3359			33.3023	47.3788			49.4751	69.2128			63.6303	63.2437			78.7749	68.814			91.5125	58.1977			108.885	51.7776			123.484	56.2652			138.691	65.5479			151.405	56.7216			167.076	72.4343
				3.96968	68.5748			19.8959	39.0891			33.3129	44.6838			49.4858	64.6468			63.6409	64.7121			78.7856	68.7225			91.5232	59.9423			108.896	51.0936			123.494	61.1552			138.702	63.3003			151.416	56.0466			167.087	73.3585
				3.98034	75.2323			19.9066	39.3388			33.3236	42.8432			49.4964	60.3988			63.6516	65.7551			78.7962	68.9944			91.5339	61.5667			108.907	48.4016			123.505	61.6795			138.713	59.5166			151.427	55.8504			167.098	71.7966
				3.99101	78.9677			19.9172	44.2591			33.3343	42.3789			49.5071	57.7243			63.6623	66.6873			78.8069	67.9516			91.5445	62.2541			108.917	44.4216			123.516	59.2123			138.723	55.4148			151.437	56.5376			167.108	69.5385
				4.00168	79.662			19.9279	48.3562			33.3449	41.1166			49.5178	55.0331			63.6729	67.3995			78.8176	66.2721			91.5552	62.0543			108.928	41.6347			123.526	56.8137			138.734	54.8675			151.448	57.3568			167.119	67.8108
				4.01234	77.7976			19.9386	49.4252			33.3556	41.1678			49.5284	53.0619			63.6836	67.6254			78.8282	64.7552			91.5659	61.8031			108.939	41.0618			123.537	58.5958			138.745	55.022			151.459	58.2542			167.13	67.2122
				4.02301	76.7121			19.9492	52.6182			33.3663	52.022			49.5391	50.0105			63.6943	67.2973			78.8389	63.1599			91.5765	61.3025			108.949	40.1965			123.548	61.311			138.755	53.6071			151.469	58.8693			167.14	67.9062
				4.03368	78.5007			19.9599	57.1724			33.3769	59.989			49.5498	46.3679			63.7049	67.3866			78.8496	61.8446			91.5872	60.6429			108.96	38.6539			123.558	62.8521			138.766	49.7898			151.48	59.0479			167.151	67.1181
				4.04434	79.3459			19.9706	60.006			33.3876	63.9146			49.5604	45.0848			63.7156	68.7799			78.8602	61.4035			91.5979	60.3537			108.971	40.9996			123.569	63.1998			138.777	44.7185			151.491	59.136			167.162	69.1567
				4.05501	78.5778			19.9812	60.8353			33.3983	66.065			49.5711	46.4181			63.7263	70.1546			78.8709	60.4607			91.6085	60.6096			108.981	45.178			123.58	62.6577			138.787	45.2008			151.501	58.9446			167.172	72.8825
				4.06568	77.3321			19.9919	60.0875			33.4089	66.8914			49.5818	47.7337			63.7369	70.4563			78.8816	58.1701			91.6192	60.8724			108.992	47.7031			123.59	61.9206			138.798	51.1882			151.512	58.1446			167.183	74.0813
				4.07634	76.0799			20.0026	58.9739			33.4196	65.9685			49.5924	48.0156			63.7476	69.4636			78.8922	55.3656			91.6299	60.8155			109.003	50.5073			123.601	61.3979			138.809	56.3103			151.523	56.9563			167.194	73.3664
				4.08701	74.9774			20.0132	58.5466			33.4303	65.1699			49.6031	55.0678			63.7583	67.4827			78.9029	56.4837			91.6405	60.6239			109.013	52.7974			123.612	61.0955			138.819	61.4413			151.533	55.3862			167.204	71.8944
				4.09768	74.5164			20.0239	57.2962			33.4409	65.3309			49.6138	62.9273			63.7689	66.0947			78.9136	59.4997			91.6512	60.5695			109.024	53.6046			123.622	61.5753			138.83	64.9291			151.544	54.4874			167.215	71.0043
				4.10834	73.9296			20.0346	54.379			33.4516	66.4603			49.6244	68.1693			63.7796	65.7493			78.9242	60.6866			91.6619	61.0885			109.035	53.3302			123.633	63.0156			138.841	66.5513			151.555	54.9204			167.226	70.9336
				4.11901	73.6659			20.0452	51.0983			33.4623	67.829			49.6351	70.9943			63.7903	65.4105			78.9349	59.4038			91.6725	61.9574			109.045	52.5233			123.644	64.6483			138.851	68.2761			151.565	54.2133			167.236	70.9929
				4.12968	74.4928			20.0559	48.7307			33.4729	67.8847			49.6458	71.957			63.8009	64.933			78.9456	57.3227			91.6832	62.4102			109.056	51.9329			123.654	65.4889			138.862	70.7581			151.576	52.0916			167.247	72.245
				4.14034	75.8829			20.0666	46.7961			33.4836	66.9907			49.6564	72.8981			63.8116	64.8169			78.9562	56.8949			91.6939	62.2811			109.067	51.3308			123.665	65.5031			138.873	72.8738			151.587	51.2158			167.258	73.7871
				4.15101	77.0728			20.0772	44.6708			33.4943	67.5062			49.6671	74.0369			63.8223	64.97			78.9669	58.1799			91.7045	61.9987			109.077	50.244			123.676	64.7588			138.883	73.9219			151.597	52.6535			167.268	73.8132
				4.16168	78.1061			20.0879	42.0908			33.5049	69.6055			49.6778	73.7613			63.8329	65.0001			78.9776	61.7176			91.7152	61.3434			109.088	49.0111			123.686	63.4005			138.894	73.7169			151.608	53.3689			167.279	71.5664
				4.17234	78.3937			20.0986	39.6456			33.5156	71.1823			49.6884	72.3801			63.8436	64.4555			78.9882	66.0702			91.7259	59.8709			109.099	48.2034			123.697	62.4535			138.905	72.59			151.619	52.6674			167.29	67.1076
				4.18301	77.1832			20.1092	37.2744			33.5263	71.9055			49.6991	71.9212			63.8543	63.1734			78.9989	69.0056			91.7365	58.4275			109.109	48.6623			123.708	63.2549			138.915	70.6955			151.629	52.009			167.3	62.8399
				4.19368	75.2724			20.1199	35.2769			33.5369	71.655			49.7098	73.097			63.8649	61.9608			79.0096	70.2814			91.7472	58.2526			109.12	49.2853			123.718	65.0546			138.926	67.4272			151.64	52.0641			167.311	61.4944
				4.20434	74.4129			20.1306	35.3335			33.5476	71.2517			49.7204	73.5981			63.8756	59.9306			79.0202	71.1656			91.7579	59.4714			109.131	48.9373			123.729	66.1317			138.937	62.6805			151.651	51.6878			167.322	60.425
				4.21501	74.7428			20.1412	39.0957			33.5583	70.989			49.7311	72.7335			63.8863	56.9472			79.0309	71.8441			91.7685	60.2946			109.141	47.3741			123.74	65.7168			138.947	58.3826			151.661	50.635			167.332	60.4671
				4.22568	74.245			20.1519	43.4689			33.5689	69.5308			49.7418	70.594			63.8969	55.1331			79.0416	71.7015			91.7792	59.5885			109.152	44.3685			123.75	64.2837			138.958	54.9868			151.672	50.0661			167.343	63.9698
				4.23634	72.2693			20.1626	44.1954			33.5796	67.5965			49.7524	66.5445			63.9076	54.6614			79.0522	70.9128			91.7899	57.4893			109.163	40.5332			123.761	62.2327			138.969	52.4878			151.683	50.3335			167.354	66.5774
				4.24701	69.5294			20.1732	41.8993			33.5903	66.8251			49.7631	61.4462			63.9183	55.0556			79.0629	69.2422			91.8005	54.1616			109.173	38.6302			123.772	60.4703			138.979	51.1928			151.693	50.3453			167.364	66.3725
				4.25768	67.0615			20.1839	40.3874			33.6009	66.6118			49.7738	57.2122			63.9289	55.1022			79.0736	66.5741			91.8112	50.6457			109.184	38.167			123.782	60.5646			138.99	49.8082			151.704	49.7464			167.375	65.5317
				4.26834	64.979			20.1946	42.6108			33.6116	66.6614			49.7844	52.5695			63.9396	54.8716			79.0842	63.5702			91.8219	49.8393			109.195	37.1604			123.793	61.7298			139.001	47.331			151.715	49.0734			167.386	69.9721
				4.27901	63.0241			20.2052	45.9856			33.6223	66.5126			49.7951	50.8311			63.9503	54.0462			79.0949	60.7271			91.8325	50.221			109.205	35.6226			123.804	61.8935			139.011	44.9243			151.725	49.0155			167.396	74.6929
				4.28968	61.1346			20.2159	48.3259			33.6329	66.1434			49.8058	50.7106			63.9609	52.0985			79.1056	58.9352			91.8432	50.1787			109.216	34.0448			123.814	60.2505			139.022	44.1671			151.736	49.3565			167.407	77.1141
				4.30034	59.3228			20.2266	50.1457			33.6436	65.4294			49.8164	49.0012			63.9716	50.1015			79.1162	58.3708			91.8539	49.6563			109.227	33.4371			123.825	57.2251			139.033	45.4655			151.747	49.4093			167.418	77.7692
				4.31101	57.9445			20.2372	52.2519			33.6543	64.453			49.8271	45.6903			63.9823	48.5115			79.1269	58.1893			91.8645	48.9028			109.237	34.7334			123.836	54.082			139.043	45.1461			151.757	49.003			167.428	78.1491
				4.32168	55.8755			20.2479	54.4475			33.6649	64.8207			49.8378	43.9162			63.9929	46.9914			79.1376	58.3176			91.8752	48.8179			109.248	41.6257			123.846	52.6676			139.054	42.5294			151.768	48.618			167.439	79.0935
				4.33234	52.84			20.2586	55.8347			33.6756	65.4376			49.8484	43.3929			64.0036	46.4303			79.1482	58.3472			91.8859	46.925			109.259	46.9834			123.857	52.315			139.065	45.2205			151.779	48.1023			167.45	79.5272
				4.34301	50.3322			20.2692	56.1664			33.6863	64.8655			49.8591	42.2705			64.0143	45.9564			79.1589	59.1309			91.8965	42.2033			109.269	47.8235			123.868	51.4302			139.075	52.1213			151.789	47.3046			167.46	79.0576
				4.35368	48.2445			20.2799	55.4624			33.6969	63.1398			49.8698	41.0234			64.0249	44.7872			79.1696	60.4792			91.9072	37.9051			109.28	45.0596			123.878	50.037			139.086	57.102			151.8	46.444			167.471	78.5514
				4.36434	46.161			20.2906	53.8899			33.7076	62.1422			49.8804	39.6578			64.0356	43.0405			79.1802	61.3537			91.9179	36.2127			109.291	42.4411			123.889	49.205			139.097	60.6191			151.811	45.1959			167.482	78.1144
				4.37501	44.5965			20.3012	52.688			33.7183	63.0753			49.8911	38.5915			64.0463	43.9214			79.1909	61.705			91.9285	35.2799			109.301	44.1767			123.9	48.1683			139.107	63.1067			151.821	43.9037			167.492	76.9676
				4.38568	42.84			20.3119	52.4433			33.7289	62.9819			49.9018	44.7708			64.0569	48.9596			79.2016	61.9896			91.9392	34.1865			109.312	46.945			123.91	46.1836			139.118	64.3408			151.832	43.3566			167.503	74.9247
				4.39634	40.0892			20.3226	51.3727			33.7396	60.4216			49.9124	52.4603			64.0676	53.145			79.2122	63.549			91.9499	33.4725			109.323	48.4731			123.921	44.1452			139.129	63.856			151.843	42.0465			167.514	73.055
				4.40701	37.7152			20.3332	49.0862			33.7503	56.0055			49.9231	56.7464			64.0783	55.9587			79.2229	65.9386			91.9605	33.402			109.333	49.3724			123.932	42.4279			139.139	61.4979			151.853	39.6167			167.524	71.5692
				4.41768	36.0498			20.3439	47.5144			33.7609	52.739			49.9338	58.8564			64.0889	57.6841			79.2336	67.0882			91.9712	33.1967			109.344	50.6462			123.942	40.7835			139.15	57.8415			151.864	37.7415			167.535	69.5616
				4.42834	35.2861			20.3546	46.9303			33.7716	52.3449			49.9444	59.6266			64.0996	58.4619			79.2442	66.74			91.9819	33.0363			109.355	52.4631			123.953	39.2187			139.161	56.8596			151.875	36.5097			167.546	67.9903
				4.43901	35.3707			20.3652	45.1774			33.7823	52.8591			49.9551	59.5981			64.1103	58.237			79.2549	64.3689			91.9925	32.8067			109.365	54.0563			123.964	38.2742			139.171	60.9772			151.885	35.6026			167.556	66.4812
				4.44968	34.7787			20.3759	41.7716			33.7929	53.1657			49.9658	59.7052			64.1209	57.0671			79.2656	60.0026			92.0032	32.2361			109.376	54.8567			123.974	37.8142			139.182	63.634			151.896	35.1987			167.567	65.3841
				4.46034	34.1033			20.3866	38.4707			33.8036	53.1065			49.9764	60.293			64.1316	56.0743			79.2762	56.9189			92.0139	31.8112			109.387	54.5675			123.985	37.4535			139.193	63.0856			151.907	34.7961			167.578	64.3816
				4.47101	34.23			20.3972	38.2029			33.8143	52.838			49.9871	61.0423			64.1423	56.1032			79.2869	55.0337			92.0245	31.5455			109.397	53.3181			123.996	37.2484			139.203	59.6067			151.917	34.324			167.588	63.0916
				4.48168	34.405			20.4079	41.719			33.8249	52.4331			49.9978	61.4652			64.1529	57.0858			79.2976	51.4473			92.0352	31.3742			109.408	52.07			124.006	36.8999			139.214	56.0704			151.928	33.9384			167.599	61.1436
				4.49234	33.6223			20.4186	46.0978			33.8356	51.9394			50.0084	61.8722			64.1636	57.9375			79.3082	47.4061			92.0459	31.6094			109.419	51.1555			124.017	36.519			139.225	55.3476			151.939	33.7779			167.61	60.3075
				4.50301	33.2809			20.4292	49.953			33.8463	51.6002			50.0191	62.9364			64.1743	56.2481			79.3189	45.6463			92.0565	31.5321			109.429	50.3022			124.028	36.7068			139.235	54.7163			151.949	33.8802			167.62	65.6609
				4.51368	34.89			20.4399	52.4555			33.8569	51.2139			50.0298	64.1682			64.1849	51.1756			79.3296	44.5843			92.0672	31.464			109.44	49.7253			124.038	36.9193			139.246	53.3524			151.96	34.1073			167.631	71.791
				4.52434	37.1859			20.4506	52.3687			33.8676	50.2789			50.0404	64.4268			64.1956	44.9469			79.3402	44.1756			92.0779	31.9104			109.451	49.1309			124.049	36.7184			139.257	51.961			151.971	33.9759			167.642	75.2348
				4.53501	40.7427			20.4612	49.9288			33.8783	48.413			50.0511	62.9927			64.2063	43.7289			79.3509	45.6296			92.0885	32.2397			109.461	47.8594			124.06	36.4684			139.267	49.7283			151.981	33.559			167.652	75.5235
				4.54568	45.4111			20.4719	47.6853			33.8889	45.4371			50.0618	59.657			64.2169	44.4592			79.3616	48.3026			92.0992	32.8764			109.472	45.8585			124.07	36.4376			139.278	49.4305			151.992	33.1735			167.663	72.573
				4.55634	49.0764			20.4826	48.5012			33.8996	42.3445			50.0724	55.9722			64.2276	44.0607			79.3722	51.0089			92.1099	35.1069			109.483	43.4971			124.081	36.4014			139.289	53.7093			152.003	33.4239			167.674	68.4213
				4.56701	51.3646			20.4932	50.0063			33.9103	40.1736			50.0831	54.6219			64.2383	43.3334			79.3829	53.9086			92.1205	38.2272			109.493	41.1628			124.092	37.0578			139.299	59.0389			152.013	33.4641			167.684	66.7601
				4.57768	53.9097			20.5039	51.0402			33.9209	38.5587			50.0938	53.7394			64.2489	41.3463			79.3936	56.1735			92.1312	40.8242			109.504	39.3951			124.102	38.9231			139.31	62.2022			152.024	33.1759			167.695	66.2066
				4.58834	58.6961			20.5146	52.0645			33.9316	37.0596			50.1044	52.2813			64.2596	38.8136			79.4042	57.7399			92.1419	41.4165			109.515	41.6108			124.113	40.2328			139.321	62.0502			152.035	32.8634			167.706	66.2773
				4.59901	62.9911			20.5252	51.8208			33.9423	35.931			50.1151	50.5155			64.2703	38.1138			79.4149	59.6469			92.1525	39.9167			109.525	47.0453			124.124	40.293			139.331	59.5035			152.045	33.2785			167.716	66.0826
				4.60968	65.9257			20.5359	50.1581			33.9529	35.1313			50.1258	48.7985			64.2809	37.4003			79.4256	61.6158			92.1632	37.6787			109.536	52.0622			124.134	40.1714			139.342	58.9282			152.056	34.0203			167.727	64.8501
				4.62034	68.0462			20.5466	48.1651			33.9636	34.0861			50.1364	46.753			64.2916	36.3928			79.4362	62.8896			92.1739	40.7169			109.547	53.8249			124.145	41.3108			139.353	61.2395			152.067	34.1215			167.738	62.4177
				4.63101	69.6926			20.5572	46.8178			33.9743	33.251			50.1471	44.2663			64.3023	36.7365			79.4469	63.6441			92.1845	47.6498			109.557	51.8791			124.156	42.4321			139.363	62.8377			152.077	33.5556			167.748	59.4438
				4.64168	70.844			20.5679	48.7853			33.9849	33.4245			50.1578	45.4621			64.3129	42.0673			79.4576	63.4295			92.1952	52.1288			109.568	50.7837			124.166	42.8805			139.374	63.0355			152.088	32.9352			167.759	57.0506
				4.65234	71.3122			20.5786	51.7594			33.9956	33.4037			50.1684	49.8751			64.3236	46.8514			79.4682	60.875			92.2059	54.3446			109.579	53.9369			124.177	43.1955			139.385	61.5691			152.099	32.5037			167.77	55.0972
				4.66301	71.1467			20.5892	53.1423			34.0063	32.8548			50.1791	56.8572			64.3343	47.9102			79.4789	55.8332			92.2165	55.1211			109.589	55.3353			124.188	42.9451			139.395	58.3266			152.109	32.3936			167.78	54.2292
				4.67368	70.9558			20.5999	53.1171			34.0169	32.9263			50.1898	61.7282			64.3449	46.8273			79.4896	51.2392			92.2272	55.3798			109.6	55.0773			124.198	42.9588			139.406	55.1325			152.12	32.1264			167.791	55.2329
				4.68434	71.4182			20.6106	52.1894			34.0276	33.1401			50.2004	62.6939			64.3556	48.513			79.5002	48.2342			92.2379	56.3384			109.611	53.9379			124.209	45.3085			139.417	54.7267			152.131	32.0232			167.802	56.3245
				4.69501	72.0092			20.6212	50.4773			34.0383	33.0488			50.2111	60.4619			64.3663	52.3196			79.5109	45.5276			92.2485	57.8692			109.621	52.2202			124.22	50.0422			139.427	55.1534			152.141	32.2718			167.812	57.1748
				4.70568	71.555			20.6319	47.7066			34.0489	32.8299			50.2218	57.9882			64.3769	54.5819			79.5216	43.2674			92.2592	59.2273			109.632	50.6492			124.23	56.8874			139.438	55.4815			152.152	32.3193			167.823	58.1958
				4.71634	68.8547			20.6426	43.7665			34.0596	32.5619			50.2324	56.1465			64.3876	55.2839			79.5322	41.4212			92.2699	60.3564			109.643	49.8254			124.241	62.5825			139.449	56.1942			152.163	31.8998			167.834	58.8099
				4.72701	63.4638			20.6532	40.4712			34.0703	32.5841			50.2431	53.3715			64.3983	55.3276			79.5429	40.7797			92.2805	60.3701			109.653	48.7905			124.252	66.6807			139.459	56.7595			152.173	31.9481			167.844	59.1802
				4.73768	57.1636			20.6639	38.6769			34.0809	32.8203			50.2538	53.4833			64.4089	55.521			79.5536	49.4832			92.2912	59.4879			109.664	46.7493			124.262	69.7249			139.47	56.2765			152.184	32.5504			167.855	60.2417
				4.74834	53.748			20.6746	37.5175			34.0916	33.2219			50.2644	54.4119			64.4196	56.008			79.5642	60.1224			92.3019	58.9644			109.675	43.9983			124.273	71.4674			139.481	54.3723			152.195	32.7559			167.866	61.3309
				4.75901	53.3877			20.6852	36.3245			34.1023	33.5195			50.2751	53.0539			64.4303	56.2213			79.5749	66.9619			92.3125	58.8336			109.685	41.1376			124.284	71.848			139.491	51.3099			152.205	32.4182			167.876	61.6389
				4.76968	52.7312			20.6959	35.3868			34.1129	33.3492			50.2858	49.7072			64.4409	55.5699			79.5856	70.0553			92.3232	59.6864			109.696	38.7132			124.294	71.4301			139.502	47.5749			152.216	32.5607			167.887	60.8272
				4.78034	50.8807			20.7066	34.8923			34.1236	32.7794			50.2964	46.5246			64.4516	54.2259			79.5962	70.6365			92.3339	59.8285			109.707	37.2325			124.305	69.7805			139.513	44.6125			152.227	32.9305			167.898	58.1401
				4.79101	48.6512			20.7172	34.5603			34.1343	32.6983			50.3071	45.216			64.4623	53.5194			79.6069	70.9227			92.3445	57.8203			109.717	36.5504			124.316	66.2861			139.523	42.9025			152.237	33.1558			167.908	53.4772
				4.80168	47.7106			20.7279	34.235			34.1449	32.7799			50.3178	43.6723			64.4729	53.7729			79.6176	71.2522			92.3552	53.9847			109.728	35.6593			124.326	61.4583			139.534	41.293			152.248	33.1629			167.919	48.6177
				4.81234	46.973			20.7386	34.5706			34.1556	32.3642			50.3284	40.5048			64.4836	53.5928			79.6282	70.5028			92.3659	50.9612			109.739	34.7499			124.337	56.053			139.545	39.5064			152.259	33.0511			167.93	45.4948
				4.82301	45.0868			20.7492	39.0987			34.1663	32.1402			50.3391	37.8601			64.4943	52.242			79.6389	70.0727			92.3765	49.9773			109.749	34.2229			124.348	53.4057			139.555	38.1565			152.269	33.1778			167.94	43.0634
				4.83368	43.9295			20.7599	43.7481			34.1769	32.6668			50.3498	37.199			64.5049	50.4074			79.6496	70.2258			92.3872	47.822			109.76	33.996			124.358	53.9792			139.566	37.4119			152.28	32.9324			167.951	40.7336
				4.84434	48.4106			20.7706	47.3703			34.1876	33.1047			50.3604	36.5375			64.5156	50.0088			79.6602	68.9441			92.3979	44.6788			109.771	33.9365			124.369	53.7607			139.577	36.6091			152.291	32.556			167.962	41.3544
				4.85501	52.0253			20.7812	53.427			34.1983	32.8248			50.3711	35.7224			64.5263	50.478			79.6709	66.1754			92.4085	41.6966			109.781	33.8135			124.38	51.6799			139.587	36.3622			152.301	32.4848			167.972	46.7797
				4.86568	55.1632			20.7919	58.8025			34.2089	33.402			50.3818	34.9151			64.5369	50.8727			79.6816	62.978			92.4192	38.611			109.792	33.65			124.39	47.728			139.598	40.7462			152.312	32.5966			167.983	54.2297
				4.87634	59.9274			20.8026	61.8152			34.2196	37.417			50.3924	34.646			64.5476	51.1277			79.6922	60.1756			92.4299	37.2306			109.803	33.4745			124.401	44.0472			139.609	50.3438			152.323	32.97			167.994	63.6997
				4.88701	63.2793			20.8132	63.0312			34.2303	45.9609			50.4031	35.1482			64.5583	52.2041			79.7029	56.8442			92.4405	37.7331			109.813	33.3292			124.412	46.1641			139.619	59.136			152.333	33.364			168.004	70.3559
				4.89768	64.8849			20.8239	64.145			34.2409	53.855			50.4138	35.4897			64.5689	54.456			79.7136	52.9584			92.4512	41.1475			109.824	33.3652			124.422	51.4223			139.63	65.3606			152.344	33.4907			168.015	73.6968
				4.90834	65.2654			20.8346	65.62			34.2516	57.5448			50.4244	36.3855			64.5796	55.42			79.7242	49.2417			92.4619	43.455			109.835	33.2255			124.433	53.8706			139.641	68.7131			152.355	33.227			168.026	74.8747
				4.91901	64.3698			20.8452	65.9484			34.2623	57.8137			50.4351	40.4544			64.5903	54.0521			79.7349	49.3527			92.4725	43.0435			109.845	33.297			124.444	53.3368			139.651	69.456			152.365	32.7245			168.036	75.5735
				4.92968	63.2412			20.8559	65.5187			34.2729	57.1904			50.4458	45.3461			64.6009	53.0632			79.7456	53.1378			92.4832	42.9572			109.856	33.3634			124.454	52.4151			139.662	68.2787			152.376	32.1426			168.047	76.2437
				4.94034	64.3824			20.8666	65.1712			34.2836	56.9079			50.4564	49.1408			64.6116	55.4183			79.7562	54.5025			92.4939	47.9691			109.867	33.1367			124.465	55.6415			139.673	66.4406			152.387	32.621			168.058	76.6045
				4.95101	66.2844			20.8772	63.9358			34.2943	57.6214			50.4671	51.8913			64.6223	56.617			79.7669	55.2747			92.5045	54.1455			109.877	32.965			124.476	57.9939			139.683	64.2762			152.397	33.9253			168.068	76.961
				4.96168	66.8619			20.8879	61.4211			34.3049	58.3627			50.4778	53.9646			64.6329	56.8089			79.7776	57.3828			92.5152	58.0921			109.888	32.8805			124.486	57.7377			139.694	61.4716			152.408	34.5364			168.079	77.4831
				4.97234	66.5099			20.8986	58.3673			34.3156	57.5864			50.4884	55.3625			64.6436	56.7685			79.7882	59.2473			92.5259	59.9018			109.899	33.1458			124.497	57.1461			139.705	59.6831			152.419	35.2115			168.09	77.7015
				4.98301	66.676			20.9092	54.5437			34.3263	56.8304			50.4991	55.5261			64.6543	55.2078			79.7989	59.3863			92.5365	60.7515			109.909	33.3836			124.508	57.4207			139.715	57.8177			152.429	36.3651			168.1	76.7698
				4.99368	67.1328			20.9199	49.8235			34.3369	56.9222			50.5098	54.9698			64.6649	51.5492			79.8096	56.6612			92.5472	61.2424			109.92	33.0539			124.518	56.5381			139.726	54.7337			152.44	37.1966			168.111	74.0723
				5.00434	67.1536			20.9306	46.0239			34.3476	57.5899			50.5204	54.1253			64.6756	48.4465			79.8202	52.778			92.5579	60.4985			109.931	32.6815			124.529	55.5206			139.737	52.3588			152.451	37.7372			168.122	71.2042
				5.01501	67.2954			20.9412	44.5413			34.3583	59.4447			50.5311	52.1279			64.6863	47.9701			79.8309	50.0124			92.5685	57.9032			109.941	32.8884			124.54	56.9573			139.747	49.5233			152.461	40.0739			168.132	70.4822
				5.02568	67.1159			20.9519	43.5466			34.3689	63.663			50.5418	49.0927			64.6969	48.4858			79.8416	47.017			92.5792	54.4429			109.952	32.818			124.55	58.2917			139.758	46.6093			152.472	46.4612			168.143	70.093
				5.03634	66.815			20.9626	42.3603			34.3796	67.0753			50.5524	47.4128			64.7076	49.8527			79.8522	43.6665			92.5899	53.0723			109.963	32.6094			124.561	58.875			139.769	45.5966			152.483	50.9001			168.154	68.9781
				5.04701	66.6504			20.9732	44.6855			34.3903	68.0776			50.5631	47.2039			64.7183	50.0705			79.8629	40.5407			92.6005	53.3098			109.973	32.8056			124.572	59.6606			139.779	44.601			152.493	52.2198			168.164	66.4357
				5.05768	66.4441			20.9839	47.7078			34.4009	67.366			50.5738	45.6972			64.7289	47.9863			79.8736	39.2991			92.6112	52.3644			109.984	32.9066			124.582	60.7115			139.79	43.0054			152.504	52.1525			168.175	63.0483
				5.06834	65.5616			20.9946	47.9932			34.4116	66.1358			50.5844	42.2968			64.7396	44.014			79.8842	38.6915			92.6219	50.3124			109.995	32.9255			124.593	61.9184			139.801	46.0631			152.515	52.0869			168.186	61.8708
				5.07901	65.1486			21.0052	46.7411			34.4223	65.7052			50.5951	39.1483			64.7503	40.0109			79.8949	38.1846			92.6325	49.9232			110.005	32.663			124.604	62.3537			139.811	49.0734			152.525	52.1206			168.196	60.7713
				5.08968	68.9564			21.0159	44.8999			34.4329	65.3507			50.6058	37.6336			64.7609	38.2218			79.9056	37.489			92.6432	51.335			110.016	32.5036			124.614	62.0558			139.822	48.5636			152.536	52.2771			168.207	58.2263
				5.10034	72.3816			21.0266	43.4958			34.4436	65.5383			50.6164	36.7754			64.7716	37.5655			79.9162	40.5719			92.6539	53.2418			110.027	33.4126			124.625	61.8187			139.833	49.7839			152.547	53.6441			168.218	57.1413
				5.11101	73.5563			21.0372	47.0975			34.4543	66.2938			50.6271	36.0413			64.7823	37.1283			79.9269	52.8649			92.6645	54.8402			110.037	34.3828			124.636	61.5262			139.843	53.4479			152.557	57.2687			168.228	59.7224
				5.12168	73.4696			21.0479	49.4785			34.4649	66.1005			50.6378	36.0088			64.7929	36.4713			79.9376	62.3365			92.6752	55.7693			110.048	34.0176			124.646	61.1146			139.854	54.8013			152.568	59.249			168.239	63.8098
				5.13234	73.3982			21.0586	49.5102			34.4756	65.3884			50.6484	36.7566			64.8036	36.581			79.9482	68.2608			92.6859	56.6108			110.059	33.3521			124.657	60.3746			139.865	54.0049			152.579	58.821			168.25	66.056
				5.14301	73.8421			21.0692	49.294			34.4863	65.3105			50.6591	38.582			64.8143	45.1059			79.9589	71.4358			92.6965	56.8511			110.069	33.2698			124.668	57.8968			139.875	51.8167			152.589	57.7256			168.26	66.5656
				5.15368	73.9795			21.0799	48.6399			34.4969	64.8732			50.6698	47.1052			64.8249	52.4679			79.9696	72.3462			92.7072	56.0296			110.08	32.8255			124.678	55.3037			139.886	48.5203			152.6	57.0838			168.271	66.6333
				5.16434	72.7946			21.0906	46.2912			34.5076	63.3653			50.6804	55.5007			64.8356	54.6992			79.9802	71.5677			92.7179	54.7759			110.091	32.1236			124.689	57.5986			139.897	45.1534			152.611	57.3614			168.282	65.2528
				5.17501	70.4186			21.1012	42.2184			34.5183	61.8816			50.6911	60.2443			64.8463	52.704			79.9909	69.4655			92.7285	52.7303			110.101	31.6309			124.7	61.2332			139.907	43.0818			152.621	57.7357			168.292	61.8217
				5.18568	68.8966			21.1119	38.1503			34.5289	59.9991			50.7018	62.4679			64.8569	49.3967			80.0016	66.4615			92.7392	49.4438			110.112	31.5917			124.71	63.9429			139.918	41.4008			152.632	57.4348			168.303	58.6697
				5.19634	68.9417			21.1226	36.7366			34.5396	57.4688			50.7124	63.9109			64.8676	47.4961			80.0122	64.6833			92.7499	47.2477			110.123	32.0765			124.721	65.7434			139.929	39.7399			152.643	57.0915			168.314	55.7427
				5.20701	68.0452			21.1332	36.2769			34.5503	54.2574			50.7231	64.9839			64.8783	47.7919			80.0229	63.8391			92.7605	49.9381			110.133	32.3541			124.732	66.7135			139.939	39.2439			152.653	57.034			168.324	52.9006
				5.21768	65.5283			21.1439	35.579			34.5609	52.0184			50.7338	65.4186			64.8889	49.8102			80.0336	63.4526			92.7712	54.5917			110.144	32.1657			124.742	67.3012			139.95	40.3064			152.664	54.9786			168.335	52.2495
				5.22834	63.5818			21.1546	34.8797			34.5716	51.2928			50.7444	65.2976			64.8996	51.9641			80.0442	63.5589			92.7819	58.2603			110.155	31.8532			124.753	67.7387			139.961	40.3878			152.675	50.5764			168.346	51.4731
				5.23901	62.4734			21.1652	34.1637			34.5823	50.6132			50.7551	65.2365			64.9103	54.4829			80.0549	63.7816			92.7925	60.2292			110.165	31.5138			124.764	67.6049			139.971	42.3339			152.685	50.2007			168.356	50.3229
				5.24968	60.6785			21.1759	33.6017			34.5929	49.4405			50.7658	65.5667			64.9209	57.2199			80.0656	64.7711			92.8032	60.431			110.176	31.2697			124.774	66.9354			139.982	47.1822			152.696	51.7123			168.367	50.9859
				5.26034	57.54			21.1866	33.4576			34.6036	47.3139			50.7764	65.8368			64.9316	58.9636			80.0762	66.8508			92.8139	59.8348			110.187	31.5181			124.785	66.5287			139.993	51.6239			152.707	50.718			168.378	55.9049
				5.27101	54.1105			21.1972	33.6181			34.6143	44.8775			50.7871	65.8657			64.9423	58.9668			80.0869	70.3301			92.8245	58.7523			110.197	32.1538			124.796	66.4193			140.003	55.3894			152.717	48.1023			168.388	60.756
				5.28168	51.7559			21.2079	33.6174			34.6249	43.1851			50.7978	65.7353			64.9529	57.6247			80.0976	74.068			92.8352	57.9362			110.208	33.2359			124.806	65.1673			140.014	57.4184			152.728	44.612			168.399	63.6741
				5.29234	49.8161			21.2186	33.1584			34.6356	47.5089			50.8084	65.2379			64.9636	56.9283			80.1082	75.7727			92.8459	58.4985			110.219	35.4392			124.817	62.0638			140.025	56.689			152.739	42.5146			168.41	64.8379
				5.30301	47.717			21.2292	32.6667			34.6463	51.9076			50.8191	63.841			64.9743	58.0018			80.1189	74.951			92.8565	58.7254			110.229	38.1112			124.828	58.9129			140.035	53.0373			152.749	44.8644			168.42	64.4469
				5.31368	44.9146			21.2399	32.928			34.6569	53.4901			50.8298	60.9249			64.9849	59.2221			80.1296	73.6586			92.8672	57.9848			110.24	41.0889			124.838	56.1687			140.046	49.3752			152.76	45.4717			168.431	62.305
				5.32434	41.835			21.2506	33.2312			34.6676	55.6228			50.8404	57.103			64.9956	59.5673			80.1402	73.2388			92.8779	57.0976			110.251	44.2962			124.849	53.4899			140.057	48.7277			152.771	43.8867			168.442	58.2519
				5.33501	39.8337			21.2612	33.012			34.6783	58.4923			50.8511	54.4889			65.0063	59.0891			80.1509	73.0272			92.8885	55.4273			110.261	46.3665			124.86	51.7206			140.067	47.8943			152.781	41.3724			168.452	54.2479
				5.34568	40.1945			21.2719	33.1119			34.6889	60.0818			50.8618	51.9118			65.0169	58.3491			80.1616	72.7508			92.8992	53.3338			110.272	46.8677			124.87	49.713			140.078	45.1154			152.792	39.3248			168.463	53.2184
				5.35634	44.2245			21.2826	33.3639			34.6996	60.5526			50.8724	47.6974			65.0276	56.3621			80.1722	72.0724			92.9099	51.9329			110.283	46.7663			124.881	47.7831			140.089	41.8865			152.803	37.596			168.474	55.3989
				5.36701	48.6405			21.2932	33.2967			34.7103	60.3909			50.8831	43.1834			65.0383	52.6102			80.1829	70.6608			92.9205	49.3574			110.293	47.0605			124.892	45.7532			140.099	40.2574			152.813	35.8922			168.484	57.6503
				5.37768	52.15			21.3039	33.1079			34.7209	60.7486			50.8938	40.6631			65.0489	48.3697			80.1936	68.5188			92.9312	46.6065			110.304	47.1599			124.902	43.3415			140.11	39.3993			152.824	34.6438			168.495	59.1854
				5.38834	56.2799			21.3146	33.0704			34.7316	62.1099			50.9044	40.0918			65.0596	44.8227			80.2042	66.4707			92.9419	44.7382			110.315	45.3395			124.913	41.0976			140.121	40.8443			152.835	36.7026			168.506	62.5519
				5.39901	60.2119			21.3252	33.0776			34.7423	63.1458			50.9151	40.1047			65.0703	43.2316			80.2149	65.7517			92.9525	42.9953			110.325	41.6084			124.924	40.5045			140.131	42.8783			152.845	42.919			168.516	66.7939
				5.40968	63.476			21.3359	33.0607			34.7529	62.939			50.9258	42.1405			65.0809	43.2332			80.2256	65.9081			92.9632	41.4192			110.336	38.7157			124.934	48.6316			140.142	45.8443			152.856	46.0744			168.527	69.6769
				5.42034	66.1299			21.3466	32.94			34.7636	61.4357			50.9364	45.2646			65.0916	43.0293			80.2362	66.6428			92.9739	39.6892			110.347	37.4622			124.945	54.653			140.153	49.51			152.867	45.4897			168.538	71.5874
				5.43101	67.6582			21.3572	32.7386			34.7743	59.628			50.9471	48.5326			65.1023	43.014			80.2469	67.5393			92.9845	38.2092			110.357	36.2599			124.956	55.5799			140.163	53.5048			152.877	43.8987			168.548	73.217
				5.44168	67.7638			21.3679	32.5353			34.7849	60.1372			50.9578	55.3788			65.1129	42.7555			80.2576	67.8869			92.9952	36.9464			110.368	34.7127			124.966	52.1216			140.174	56.5681			152.888	45.0848			168.559	73.5648
				5.45234	67.229			21.3786	33.1271			34.7956	61.5602			50.9684	61.1957			65.1236	41.3926			80.2682	67.7871			93.0059	36.1866			110.379	33.6129			124.977	47.5419			140.185	58.1412			152.899	48.5784			168.57	72.967
				5.46301	66.8345			21.3892	36.9505			34.8063	61.7254			50.9791	64.4502			65.1343	39.3549			80.2789	67.937			93.0165	35.6999			110.389	33.1407			124.988	46.185			140.195	58.6422			152.909	51.5765			168.58	72.7262
				5.47368	66.5539			21.3999	41.3966			34.8169	61.0568			50.9898	65.8412			65.1449	37.5054			80.2896	68.6952			93.0272	36.4109			110.4	32.6451			124.998	46.5237			140.206	58.8788			152.92	53.7426			168.591	72.032
				5.48434	66.4205			21.4106	44.2887			34.8276	60.1336			51.0004	66.0109			65.1556	36.9831			80.3002	69.7607			93.0379	40.2453			110.411	32.3598			125.009	47.5569			140.217	59.063			152.931	55.5425			168.602	70.6912
				5.49501	66.5189			21.4212	46.2001			34.8383	59.7297			51.0111	65.276			65.1663	37.0104			80.3109	70.1924			93.0485	43.1071			110.421	32.2616			125.02	47.6932			140.227	58.881			152.941	57.0023			168.612	68.9342
				5.50568	66.0434			21.4319	47.2936			34.8489	60.1508			51.0218	63.987			65.1769	36.6259			80.3216	70.1985			93.0592	42.8914			110.432	35.6744			125.03	47.6649			140.238	58.5148			152.952	57.8205			168.623	67.9442
				5.51634	64.1459			21.4426	48.0554			34.8596	60.4832			51.0324	62.3576			65.1876	36.0031			80.3322	70.454			93.0699	41.1436			110.443	42.9927			125.041	51.6766			140.249	58.8429			152.963	57.6733			168.634	67.46
				5.52701	60.743			21.4532	49.2588			34.8703	61.2272			51.0431	60.4457			65.1983	35.7765			80.3429	70.4282			93.0805	39.9212			110.453	47.7029			125.052	57.9412			140.259	59.8317			152.973	56.237			168.644	67.3296
				5.53768	56.1233			21.4639	50.7516			34.8809	62.4078			51.0538	57.9012			65.2089	35.7753			80.3536	69.6721			93.0912	38.7287			110.464	52.0298			125.062	63.0524			140.27	60.2798			152.984	53.9686			168.655	66.9655
				5.54834	51.2203			21.4746	51.3874			34.8916	62.415			51.0644	54.4183			65.2196	35.2122			80.3642	67.9308			93.1019	38.1447			110.475	55.9572			125.073	66.3618			140.281	60.1571			152.995	53.8046			168.666	65.9713
				5.55901	49.8531			21.4852	50.1087			34.9023	61.9247			51.0751	51.474			65.2303	34.6883			80.3749	65.0609			93.1125	39.229			110.485	57.9132			125.084	68.2374			140.291	59.9399			153.005	54.5273			168.676	66.3474
				5.56968	48.7844			21.4959	47.4696			34.9129	67.1707			51.0858	49.309			65.2409	34.5382			80.3856	62.9749			93.1232	44.0548			110.496	58.2205			125.094	68.6781			140.302	59.9836			153.016	53.739			168.687	67.9951
				5.58034	46.115			21.5066	46.0365			34.9236	73.7856			51.0964	46.8577			65.2516	34.6459			80.3962	63.2927			93.1339	48.3325			110.507	57.575			125.105	67.355			140.313	60.396			153.027	52.637			168.698	67.9441
				5.59101	45.1889			21.5172	45.406			34.9343	77.0367			51.1071	44.9805			65.2623	34.3589			80.4069	62.8571			93.1445	50.0164			110.517	56.5296			125.116	64.3708			140.323	60.8626			153.037	52.9795			168.708	67.0799
				5.60168	45.4489			21.5279	44.4332			34.9449	77.0535			51.1178	43.2568			65.2729	33.8165			80.4176	61.7308			93.1552	50.2333			110.528	55.0302			125.126	60.8968			140.334	61.2937			153.048	54.0028			168.719	67.0458
				5.61234	44.5186			21.5386	44.4081			34.9556	75.8718			51.1284	41.6162			65.2836	33.5619			80.4282	62.9055			93.1659	51.2872			110.539	52.1897			125.137	59.9361			140.345	61.6688			153.059	54.6486			168.73	67.2135
				5.62301	43.2171			21.5492	45.5139			34.9663	75.149			51.1391	40.125			65.2943	34.0108			80.4389	65.9232			93.1765	53.3154			110.549	49.1412			125.148	61.276			140.355	61.8437			153.069	55.3702			168.74	67.1945
				5.63368	42.9493			21.5599	45.7474			34.9769	73.9777			51.1498	38.4425			65.3049	34.5992			80.4496	67.7885			93.1872	55.4011			110.56	48.9596			125.158	61.6959			140.366	61.7885			153.08	55.7202			168.751	66.5779
				5.64434	42.6813			21.5706	45.3582			34.9876	71.6048			51.1604	36.8962			65.3156	34.5012			80.4602	67.9444			93.1979	57.0068			110.571	48.6857			125.169	60.9131			140.377	61.3939			153.091	55.0026			168.762	65.7839
				5.65501	42.0481			21.5812	46.4209			34.9983	68.3925			51.1711	36.1247			65.3263	34.2754			80.4709	66.9081			93.2085	57.7408			110.581	47.1497			125.18	59.8218			140.387	60.6979			153.101	53.4995			168.772	65.1364
				5.66568	41.7103			21.5919	49.1505			35.0089	67.3973			51.1818	36.8061			65.3369	34.1847			80.4816	65.6438			93.2192	57.534			110.592	45.0863			125.19	57.8563			140.398	60.0631			153.112	54.6799			168.783	64.8792
				5.67634	41.578			21.6026	51.884			35.0196	67.3831			51.1924	40.8244			65.3476	34.0864			80.4922	64.42			93.2299	56.3445			110.603	43.5709			125.201	54.6046			140.409	59.6431			153.123	60.8067			168.794	65.3574
				5.68701	41.2877			21.6132	53.7173			35.0303	66.8818			51.2031	46.3709			65.3583	34.246			80.5029	62.4985			93.2405	54.512			110.613	43.2562			125.212	51.1366			140.419	59.1014			153.133	65.254			168.804	66.7894
				5.69768	41.2697			21.6239	54.8991			35.0409	66.0315			51.2138	50.2671			65.3689	35.025			80.5136	59.1731			93.2512	52.6569			110.624	45.0381			125.222	48.3021			140.43	58.3483			153.144	67.3431			168.815	67.436
				5.70834	41.1488			21.6346	56.7782			35.0516	64.3621			51.2244	51.8938			65.3796	35.6825			80.5242	54.2838			93.2619	50.4245			110.635	46.1651			125.233	45.8266			140.441	57.6132			153.155	67.8188			168.826	66.4976
				5.71901	40.8579			21.6452	58.8599			35.0623	62.1077			51.2351	51.5587			65.3903	35.0604			80.5349	48.7954			93.2725	47.8046			110.645	44.5457			125.244	43.1013			140.451	56.794			153.165	67.3829			168.836	65.5859
				5.72968	40.6222			21.6559	59.2512			35.0729	58.4015			51.2458	50.0001			65.4009	34.4942			80.5456	45.7073			93.2832	44.4563			110.656	42.3654			125.254	40.3533			140.462	55.2406			153.176	66.6273			168.847	64.4487
				5.74034	39.7079			21.6666	58.1866			35.0836	52.8456			51.2564	49.3101			65.4116	34.8777			80.5562	44.6547			93.2939	41.2586			110.667	42.5442			125.265	38.6258			140.473	52.8216			153.187	65.5985			168.858	62.967
				5.75101	38.1389			21.6772	57.1902			35.0943	49.6543			51.2671	50.3619			65.4223	34.7369			80.5669	43.7574			93.3045	39.07			110.677	43.6865			125.276	37.8727			140.483	50.7747			153.197	63.5209			168.868	64.3058
				5.76168	36.7374			21.6879	56.3066			35.1049	50.0352			51.2778	51.4086			65.4329	34.2235			80.5776	41.9277			93.3152	37.9524			110.688	43.3548			125.286	37.6057			140.494	50.501			153.208	60.4558			168.879	67.1702
				5.77234	35.9208			21.6986	55.0532			35.1156	49.9663			51.2884	52.0601			65.4436	33.9709			80.5882	39.8069			93.3259	37.494			110.699	41.3426			125.297	37.6306			140.505	51.0488			153.219	57.8628			168.89	68.7603
				5.78301	36.0174			21.7092	53.5709			35.1263	48.4623			51.2991	54.1931			65.4543	33.9564			80.5989	38.664			93.3365	37.5006			110.709	38.8588			125.308	36.8402			140.515	51.6152			153.229	55.416			168.9	68.4545
				5.79368	36.9384			21.7199	52.8901			35.1369	47.4646			51.3098	60.359			65.4649	33.7748			80.6096	38.1817			93.3472	36.9689			110.72	37.3738			125.318	35.7403			140.526	52.0812			153.24	54.0441			168.911	67.7673
				5.80434	37.9102			21.7306	52.8457			35.1476	52.1744			51.3204	66.2524			65.4756	33.6573			80.6202	37.3921			93.3579	35.9934			110.731	37.4879			125.329	35.7446			140.537	52.3946			153.251	53.316			168.922	66.5377
				5.81501	38.1			21.7412	52.7905			35.1583	56.0944			51.3311	69.9904			65.4863	34.2288			80.6309	37.5341			93.3685	35.9343			110.741	38.4767			125.34	35.8427			140.547	52.713			153.261	51.1434			168.932	63.3036
				5.82568	37.8093			21.7519	52.6223			35.1689	57.1151			51.3418	71.2916			65.4969	34.5412			80.6416	41.948			93.3792	36.3137			110.752	39.3023			125.35	35.662			140.558	53.9801			153.272	47.1139			168.943	59.7307
				5.83634	37.5003			21.7626	52.1935			35.1796	56.3539			51.3524	70.4176			65.5076	34.1789			80.6522	46.2266			93.3899	36.1831			110.763	39.8754			125.361	35.7682			140.569	56.5178			153.283	43.3947			168.954	57.129
				5.84701	37.1509			21.7732	51.648			35.1903	55.5319			51.3631	67.791			65.5183	33.5045			80.6629	48.862			93.4005	35.6173			110.773	39.6024			125.372	39.758			140.579	58.325			153.293	41.6163			168.964	56.242
				5.85768	37.4517			21.7839	51.2704			35.2009	58.0104			51.3738	63.7871			65.5289	33.0769			80.6736	50.6723			93.4112	35.2093			110.784	38.3699			125.382	49.9267			140.59	57.9298			153.304	39.85			168.975	57.4332
				5.86834	44.118			21.7946	51.0914			35.2116	62.6206			51.3844	60.0299			65.5396	33.1998			80.6842	52.7165			93.4219	35.4372			110.795	38.3165			125.393	56.9226			140.601	55.1728			153.315	38.6929			168.986	58.5434
				5.87901	53.4224			21.8052	51.0838			35.2223	66.5895			51.3951	57.4442			65.5503	33.3741			80.6949	55.4155			93.4325	35.6104			110.805	41.2411			125.404	62.0108			140.611	51.6608			153.325	37.9611			168.996	58.4211
				5.88968	59.7658			21.8159	51.1541			35.2329	69.1405			51.4058	55.6804			65.5609	33.303			80.7056	58.5875			93.4432	35.3212			110.816	44.1565			125.414	65.6065			140.622	49.6049			153.336	37.0564			169.007	56.6469
				5.90034	66.2138			21.8266	51.1938			35.2436	70.1498			51.4164	53.6399			65.5716	32.9388			80.7162	61.7192			93.4539	34.47			110.827	47.1838			125.425	67.116			140.633	47.6403			153.347	36.5258			169.018	54.1932
				5.91101	71.7159			21.8372	51.2233			35.2543	69.6477			51.4271	50.8724			65.5823	32.3178			80.7269	64.457			93.4645	33.8058			110.837	49.7741			125.436	66.4938			140.643	45.8088			153.357	43.552			169.028	52.2184
				5.92168	74.8629			21.8479	51.3336			35.2649	68.2326			51.4378	47.9513			65.5929	32.2454			80.7376	66.6487			93.4752	33.9605			110.848	51.4098			125.446	64.2805			140.654	45.2618			153.368	51.0444			169.039	50.7107
				5.93234	76.5664			21.8586	51.3856			35.2756	67.2619			51.4484	48.5058			65.6036	32.8671			80.7482	68.8313			93.4859	34.1124			110.859	52.2162			125.457	61.7398			140.665	46.0682			153.379	53.5087			169.05	50.4668
				5.94301	77.7775			21.8692	51.5113			35.2863	67.3649			51.4591	51.5384			65.6143	33.4374			80.7589	72.7029			93.4965	33.8221			110.869	51.3426			125.468	60.5304			140.675	47.7526			153.389	51.6305			169.06	51.1277
				5.95368	78.0605			21.8799	52.2426			35.2969	68.8473			51.4698	55.9826			65.6249	33.1296			80.7696	77.1129			93.5072	34.1476			110.88	48.0118			125.478	60.8315			140.686	49.2025			153.4	47.9771			169.071	51.8656
				5.96434	76.9923			21.8906	53.0615			35.3076	68.8439			51.4804	60.8943			65.6356	32.4732			80.7802	79.2181			93.5179	35.2497			110.891	44.2364			125.489	61.3111			140.697	50.7396			153.411	45.8398			169.082	51.9914
				5.97501	75.0164			21.9012	53.2803			35.3183	65.9916			51.4911	65.325			65.6463	32.4615			80.7909	78.181			93.5285	35.529			110.901	43.0839			125.5	61.7195			140.707	54.1457			153.421	44.2709			169.092	51.7346
				5.98568	72.965			21.9119	52.6748			35.3289	62.6406			51.5018	68.4363			65.6569	32.7389			80.8016	73.904			93.5392	35.1756			110.912	42.1648			125.51	62.5593			140.718	58.4962			153.432	44.5032			169.103	51.5438
				5.99634	71.3408			21.9226	51.6865			35.3396	60.8423			51.5124	69.6268			65.6676	32.8997			80.8122	68.3746			93.5499	34.7078			110.923	40.4612			125.521	63.633			140.729	61.5353			153.443	48.9626			169.114	51.6437
				6.00701	70.2151			21.9332	51.2726			35.3503	58.8297			51.5231	68.7209			65.6783	33.6951			80.8229	65.4987			93.5605	34.0053			110.933	37.8794			125.532	64.3993			140.739	62.969			153.453	53.239			169.124	51.95
				6.01768	68.5982			21.9439	51.2842			35.3609	56.8268			51.5338	66.3511			65.6889	34.6484			80.8336	61.2436			93.5712	33.5798			110.944	36.8153			125.542	64.5736			140.75	64.0495			153.464	55.7046			169.135	53.1606
				6.02834	66.7245			21.9546	50.8678			35.3716	54.7073			51.5444	65.1203			65.6996	36.8241			80.8442	55.7534			93.5819	33.4439			110.955	38.7156			125.553	64.4275			140.761	65.1189			153.475	56.5313			169.146	56.7037
				6.03901	66.9802			21.9652	49.5737			35.3823	51.8106			51.5551	64.9967			65.7103	44.7816			80.8549	52.9777			93.5925	33.2487			110.965	39.8256			125.564	63.3767			140.771	65.6527			153.485	56.1265			169.156	61.9832
				6.04968	67.4137			21.9759	47.9737			35.3929	49.0095			51.5658	63.1845			65.7209	53.644			80.8656	51.3168			93.6032	33.1254			110.976	40.9757			125.574	61.6508			140.782	65.5715			153.496	55.1114			169.167	66.4685
				6.06034	66.5255			21.9866	46.9598			35.4036	46.7977			51.5764	60.5101			65.7316	59.2822			80.8762	49.6487			93.6139	33.431			110.987	42.292			125.585	61.9559			140.793	64.419			153.507	54.2367			169.178	69.1931
				6.07101	65.5008			21.9972	46.6498			35.4143	44.4835			51.5871	60.6954			65.7423	61.7956			80.8869	48.1267			93.6245	33.692			110.997	42.2259			125.596	65.4239			140.803	62.304			153.517	54.4391			169.188	70.1226
				6.08168	66.6967			22.0079	46.3469			35.4249	43.2935			51.5978	60.595			65.7529	62.1317			80.8976	46.0093			93.6352	33.6359			111.008	44.2677			125.606	69.7969			140.814	59.7119			153.528	54.6393			169.199	70.107
				6.09234	68.74			22.0186	46.1864			35.4356	42.5521			51.6084	60.3532			65.7636	61.5148			80.9082	48.6564			93.6459	33.5787			111.019	48.0042			125.617	72.9889			140.825	56.3102			153.539	53.554			169.21	69.8503
				6.10301	70.2778			22.0292	46.4053			35.4463	42.4342			51.6191	60.8016			65.7743	60.7629			80.9189	55.2136			93.6565	33.3574			111.029	50.1291			125.628	74.66			140.835	51.7991			153.549	52.8343			169.22	70.6
				6.11368	71.3195			22.0399	46.1778			35.4569	43.0596			51.6298	60.0112			65.7849	60.4532			80.9296	58.3992			93.6672	32.8672			111.04	50.5571			125.638	74.9778			140.846	47.8565			153.56	53.354			169.231	72.0837
				6.12434	71.5841			22.0506	46.7902			35.4676	43.3231			51.6404	58.4951			65.7956	60.2593			80.9402	58.0069			93.6779	32.4672			111.051	51.0935			125.649	74.4275			140.857	47.4004			153.571	53.1906			169.242	72.5317
				6.13501	70.7141			22.0612	48.4563			35.4783	43.0472			51.6511	57.5177			65.8063	59.2583			80.9509	56.4475			93.6885	32.4492			111.061	51.4594			125.66	73.5561			140.867	47.2684			153.581	52.0487			169.252	71.6734
				6.14568	69.2356			22.0719	49.4919			35.4889	42.4751			51.6618	57.1739			65.8169	60.6591			80.9616	57.7243			93.6992	32.9768			111.072	50.2583			125.67	72.5957			140.878	47.5887			153.592	50.0811			169.263	69.9001
				6.15634	68.9692			22.0826	49.6213			35.4996	42.4705			51.6724	57.2083			65.8276	63.1815			80.9722	59.1976			93.7099	33.5135			111.083	48.8263			125.681	71.5911			140.889	51.2236			153.603	47.5085			169.274	68.254
				6.16701	70.1777			22.0932	48.4793			35.5103	43.056			51.6831	57.495			65.8383	64.0906			80.9829	58.775			93.7205	33.8864			111.093	48.5343			125.692	71.1054			140.899	53.5408			153.613	44.4279			169.284	66.9755
				6.17768	71.518			22.1039	46.9866			35.5209	42.6826			51.6938	57.9037			65.8489	65.0182			80.9936	56.8172			93.7312	33.6608			111.104	49.0294			125.702	70.1415			140.91	53.9334			153.624	40.7768			169.295	66.0679
				6.18834	72.4852			22.1146	46.0017			35.5316	41.882			51.7044	58.2623			65.8596	66.3527			81.0042	54.0925			93.7419	33.9944			111.115	49.288			125.713	69.6302			140.921	56.1694			153.635	37.9229			169.306	65.4052
				6.19901	73.1758			22.1252	44.5568			35.5423	40.9639			51.7151	58.2787			65.8703	67.3817			81.0149	50.7787			93.7525	42.135			111.125	48.8208			125.724	70.3904			140.931	58.2738			153.645	36.866			169.316	64.3173
				6.20968	73.9671			22.1359	42.6038			35.5529	39.7066			51.7258	58.0519			65.8809	68.3493			81.0256	47.9293			93.7632	49.4705			111.136	47.5765			125.734	71.8087			140.942	57.9622			153.656	36.3456			169.327	62.1623
				6.22034	74.3816			22.1466	42.3929			35.5636	38.4435			51.7364	58.1356			65.8916	68.902			81.0362	45.4213			93.7739	52.1141			111.147	46.3247			125.745	72.9064			140.953	56.0376			153.667	36.4046			169.338	58.837
				6.23101	73.8942			22.1572	43.9166			35.5743	37.1462			51.7471	58.5729			65.9023	68.7801			81.0469	42.8359			93.7845	53.3954			111.157	46.0651			125.756	72.1551			140.963	56.3101			153.677	36.1802			169.348	55.4366
				6.24168	73.1122			22.1679	44.5396			35.5849	35.6108			51.7578	59.1035			65.9129	68.7151			81.0576	42.1286			93.7952	56.7829			111.168	46.6633			125.766	69.3294			140.974	57.7572			153.688	35.9373			169.359	52.7578
				6.25234	72.8917			22.1786	43.466			35.5956	34.1078			51.7684	59.325			65.9236	68.467			81.0682	41.7521			93.8059	58.8585			111.179	47.8044			125.777	66.1502			140.985	57.7363			153.699	35.6063			169.37	52.6848
				6.26301	73.1943			22.1892	42.1036			35.6063	33.723			51.7791	59.0856			65.9343	68.1524			81.0789	41.4386			93.8165	59.3053			111.189	48.9691			125.788	65.3432			140.995	57.2647			153.709	34.8988			169.38	55.3883
				6.27368	73.3625			22.1999	41.5371			35.6169	34.3276			51.7898	58.3563			65.9449	67.5575			81.0896	41.5342			93.8272	58.939			111.2	50.4179			125.798	66.5287			141.006	56.2679			153.72	34.5174			169.391	56.6288
				6.28434	72.8466			22.2106	40.8981			35.6276	34.4751			51.8004	57.2847			65.9556	66.2493			81.1002	41.2561			93.8379	58.5416			111.211	52.1932			125.809	67.0532			141.017	53.2376			153.731	34.426			169.402	57.8197
				6.29501	71.7322			22.2212	40.6966			35.6383	34.4615			51.8111	56.6241			65.9663	65.0264			81.1109	41.0763			93.8485	58.1644			111.221	53.4193			125.82	66.1842			141.027	48.5231			153.741	34.4069			169.412	59.6155
				6.30568	70.241			22.2319	41.4336			35.6489	34.6468			51.8218	56.8292			65.9769	64.8014			81.1216	41.7915			93.8592	57.4519			111.232	53.9229			125.83	64.4219			141.038	45.1783			153.752	34.4331			169.423	59.0722
				6.31634	67.9668			22.2426	43.6062			35.6596	34.4016			51.8324	57.8605			65.9876	63.1133			81.1322	41.9457			93.8699	56.3902			111.243	54.4846			125.841	62.0189			141.049	43.3472			153.763	34.2961			169.434	58.1509
				6.32701	65.4486			22.2532	47.2601			35.6703	33.7867			51.8431	59.4439			65.9983	59.8414			81.1429	40.8036			93.8805	55.8317			111.253	55.2205			125.852	60.5419			141.059	41.9724			153.773	33.9406			169.444	58.3646
				6.33768	65.2435			22.2639	50.6437			35.6809	33.5221			51.8538	60.2348			66.0089	57.9704			81.1536	40.0408			93.8912	57.1427			111.264	55.9425			125.862	60.2536			141.07	40.6595			153.784	33.6501			169.455	58.9708
				6.34834	65.5517			22.2746	53.5492			35.6916	33.7387			51.8644	60.2367			66.0196	57.118			81.1642	40.4103			93.9019	58.9794			111.275	56.9331			125.873	58.1563			141.081	39.1352			153.795	33.7994			169.466	59.5875
				6.35901	64.6348			22.2852	56.7282			35.7023	33.6426			51.8751	61.6651			66.0303	58.3606			81.1749	41.5047			93.9125	60.3523			111.285	57.3586			125.884	54.3337			141.091	37.7359			153.805	33.8591			169.476	58.8444
				6.36968	62.2484			22.2959	59.9918			35.7129	33.0482			51.8858	64.6856			66.0409	62.4365			81.1856	42.8324			93.9232	61.3632			111.296	57.061			125.894	52.2578			141.102	38.5509			153.816	33.6666			169.487	57.0858
				6.38034	58.839			22.3066	63.2035			35.7236	32.5464			51.8964	67.0199			66.0516	64.862			81.1962	43.4048			93.9339	61.7438			111.307	57.5894			125.905	51.9892			141.113	42.4031			153.827	33.7065			169.498	54.9707
				6.39101	56.4365			22.3172	65.9598			35.7343	41.9494			51.9071	67.6472			66.0623	64.3604			81.2069	43.2659			93.9445	61.2043			111.317	58.6868			125.916	51.6157			141.123	46.8631			153.837	33.7373			169.508	51.8736
				6.40168	54.96			22.3279	67.5563			35.7449	56.2617			51.9178	67.6739			66.0729	61.1715			81.2176	43.1596			93.9552	59.6929			111.328	58.8612			125.926	50.7925			141.134	48.7536			153.848	33.5071			169.519	48.2919
				6.41234	52.2496			22.3386	67.4737			35.7556	65.4609			51.9284	68.9238			66.0836	57.6899			81.2282	43.397			93.9659	57.5495			111.339	57.6383			125.937	49.3361			141.145	47.2745			153.859	33.3182			169.53	45.1268
				6.42301	48.8205			22.3492	66.5701			35.7663	70.7496			51.9391	71.0862			66.0943	55.2519			81.2389	43.5992			93.9765	57.7658			111.349	55.3223			125.948	46.9276			141.155	43.5307			153.869	33.3383			169.54	43.7477
				6.43368	46.5432			22.3599	65.1814			35.7769	72.9115			51.9498	72.961			66.1049	53.4653			81.2496	43.7527			93.9872	60.1357			111.36	53.1486			125.958	43.7371			141.166	39.9296			153.88	33.1086			169.551	42.7983
				6.44434	44.3895			22.3706	62.0305			35.7876	73.312			51.9604	73.7404			66.1156	53.7404			81.2602	44.3009			93.9979	61.9139			111.371	51.5048			125.969	41.1304			141.177	37.3176			153.891	33.1279			169.562	41.3319
				6.45501	42.5022			22.3812	56.9558			35.7983	73.4697			51.9711	73.4351			66.1263	54.2213			81.2709	44.5122			94.0085	62.895			111.381	50.2034			125.98	39.4733			141.187	41.4998			153.901	33.7509			169.572	40.4233
				6.46568	42.5032			22.3919	52.5569			35.8089	73.4828			51.9818	72.6465			66.1369	54.2372			81.2816	44.5826			94.0192	63.8839			111.392	49.9416			125.99	39.0812			141.198	47.9775			153.912	35.497			169.583	39.8756
				6.47634	48.9916			22.4026	50.0066			35.8196	73.2661			51.9924	71.4071			66.1476	53.3013			81.2922	44.4167			94.0299	65.3274			111.403	50.1855			126.001	44.9866			141.209	50.7644			153.923	40.4309			169.594	39.0981
				6.48701	54.2014			22.4132	47.6845			35.8303	73.0992			52.0031	69.4991			66.1583	50.7566			81.3029	43.2391			94.0405	65.8774			111.413	50.4629			126.012	51.0609			141.219	50.6667			153.933	44.5533			169.604	41.1371
				6.49768	57.2317			22.4239	45.4503			35.8409	72.812			52.0138	66.6994			66.1689	46.8374			81.3136	41.4219			94.0512	64.8905			111.424	51.3933			126.022	56.3224			141.23	52.6049			153.944	49.9468			169.615	48.0336
				6.50834	60.2609			22.4346	43.5474			35.8516	71.3203			52.0244	62.4041			66.1796	43.9394			81.3242	39.7836			94.0619	63.6146			111.435	53.0746			126.033	61.9971			141.241	56.1544			153.955	55.5442			169.626	52.8787
				6.51901	62.2606			22.4452	43.1952			35.8623	69.7266			52.0351	57.4977			66.1903	42.2884			81.3349	38.3787			94.0725	62.5642			111.445	53.6322			126.044	65.9477			141.251	57.0092			153.965	58.4902			169.636	54.6594
				6.52968	63.3868			22.4559	45.8032			35.8729	69.8029			52.0458	53.2525			66.2009	40.231			81.3456	36.5764			94.0832	61.4903			111.456	52.3298			126.054	67.6339			141.262	55.8602			153.976	59.4957			169.647	54.9839
				6.54034	64.1345			22.4666	48.5141			35.8836	68.5069			52.0564	49.59			66.2116	38.6285			81.3562	35.3253			94.0939	61.6358			111.467	50.6617			126.065	67.1901			141.273	54.9918			153.987	60.0792			169.658	55.4983
				6.55101	63.9662			22.4772	48.0634			35.8943	67.934			52.0671	47.5233			66.2223	39.5077			81.3669	34.9922			94.1045	62.2725			111.477	49.9078			126.076	64.7695			141.283	53.4621			153.997	60.7005			169.668	54.9589
				6.56168	63.7366			22.4879	44.7373			35.9049	71.0819			52.0778	45.6917			66.2329	45.6731			81.3776	35.0423			94.1152	62.3253			111.488	49.5707			126.086	61.0733			141.294	50.2645			154.008	60.9293			169.679	52.1433
				6.57234	64.1507			22.4986	43.6758			35.9156	74.5179			52.0884	44.2134			66.2436	51.8943			81.3882	38.377			94.1259	62.0085			111.499	49.0765			126.097	59.7581			141.305	46.6343			154.019	60.3534			169.69	48.2777
				6.58301	64.791			22.5092	45.6957			35.9263	76.8658			52.0991	41.8589			66.2543	55.4162			81.3989	45.8422			94.1365	61.9162			111.509	48.7599			126.108	61.7361			141.315	47.2891			154.029	58.2737			169.7	46.2492
				6.59368	65.5339			22.5199	46.4768			35.9369	77.5283			52.1098	40.378			66.2649	56.4971			81.4096	50.1591			94.1472	62.6206			111.52	48.6079			126.118	63.3741			141.326	54.2409			154.04	55.2238			169.711	48.7889
				6.60434	66.082			22.5306	48.369			35.9476	76.936			52.1204	40.395			66.2756	55.4301			81.4202	51.0995			94.1579	63.2727			111.531	48.3653			126.129	65.0487			141.337	60.6041			154.051	56.7293			169.722	52.6597
				6.61501	66.7272			22.5412	50.4802			35.9583	75.932			52.1311	39.0286			66.2863	52.4852			81.4309	50.3096			94.1685	62.6866			111.541	47.6964			126.14	66.9074			141.347	63.5504			154.061	60.463			169.732	53.6369
				6.62568	67.7493			22.5519	51.0572			35.9689	75.0121			52.1418	37.3774			66.2969	50.6589			81.4416	48.7096			94.1792	60.6229			111.552	46.6725			126.15	67.4825			141.358	62.9898			154.072	62.6239			169.743	54.2512
				6.63634	68.7701			22.5626	51.0861			35.9796	74.7637			52.1524	36.9898			66.3076	51.3811			81.4522	45.8604			94.1899	58.8476			111.563	45.689			126.161	68.1503			141.369	61.5233			154.083	63.1779			169.754	57.2667
				6.64701	69.6673			22.5732	50.7243			35.9903	74.9632			52.1631	36.6766			66.3183	52.5371			81.4629	42.1844			94.2005	59.0058			111.573	44.6316			126.172	70.7728			141.379	63.0681			154.093	63.3327			169.764	59.2544
				6.65768	70.6214			22.5839	49.7829			36.0009	74.9293			52.1738	38.9049			66.3289	53.253			81.4736	40.6365			94.2112	59.2745			111.584	43.3196			126.182	73.1293			141.39	64.9884			154.104	62.9682			169.775	59.9503
				6.66834	71.5411			22.5946	48.8365			36.0116	74.3397			52.1844	44.9649			66.3396	53.6721			81.4842	48.6522			94.2219	59.9204			111.595	41.7722			126.193	73.8529			141.401	65.8396			154.115	61.9779			169.786	61.22
				6.67901	71.8671			22.6052	47.3744			36.0223	74.0902			52.1951	49.6105			66.3503	55.0306			81.4949	55.7567			94.2325	60.6866			111.605	39.9007			126.204	72.7083			141.411	65.4475			154.125	61.6446			169.796	63.4367
				6.68968	71.2284			22.6159	45.6646			36.0329	74.3342			52.2058	52.4454			66.3609	57.5093			81.5056	58.244			94.2432	61.4501			111.616	38.1617			126.214	69.8735			141.422	64.2863			154.136	62.152			169.807	63.8221
				6.70034	70.7041			22.6266	44.0832			36.0436	74.2197			52.2164	54.2777			66.3716	60.2039			81.5162	59.7827			94.2539	61.7159			111.627	37.8812			126.225	66.9887			141.433	63.1348			154.147	62.7091			169.818	62.6208
				6.71101	70.8793			22.6372	42.6702			36.0543	73.7837			52.2271	55.7858			66.3823	62.547			81.5269	65.2828			94.2645	60.2095			111.637	37.4853			126.236	66.2585			141.443	61.4335			154.157	62.2186			169.828	62.0818
				6.72168	70.351			22.6479	40.4226			36.0649	72.9014			52.2378	57.0152			66.3929	63.9319			81.5376	69.7676			94.2752	56.9684			111.648	36.3407			126.246	65.7805			141.454	58.6512			154.168	60.8069			169.839	61.2189
				6.73234	68.4619			22.6586	38.2269			36.0756	71.3954			52.2484	57.9149			66.4036	64.3404			81.5482	71.8598			94.2859	54.524			111.659	35.7145			126.257	64.7511			141.465	55.0194			154.179	60.075			169.85	58.945
				6.74301	65.641			22.6692	36.6758			36.0863	69.1288			52.2591	58.7042			66.4143	64.6476			81.5589	71.5638			94.2965	53.9213			111.669	35.412			126.268	64.0826			141.475	52.2578			154.189	60.1386			169.86	56.0309
				6.75368	62.9806			22.6799	35.6933			36.0969	67.8321			52.2698	59.3657			66.4249	65.1239			81.5696	69.0843			94.3072	53.5892			111.68	34.8248			126.278	63.3579			141.486	52.8737			154.2	59.9395			169.871	56.3681
				6.76434	61.7757			22.6906	35.8651			36.1076	66.8269			52.2804	60.0004			66.4356	65.4606			81.5802	66.1009			94.3179	53.4564			111.691	36.9516			126.289	61.7558			141.497	55.1472			154.211	60.2752			169.882	59.4307
				6.77501	62.5174			22.7012	35.3451			36.1183	64.8029			52.2911	61.1827			66.4463	65.5215			81.5909	64.2889			94.3285	53.1112			111.701	40.7308			126.3	59.301			141.507	55.9212			154.221	61.0349			169.892	60.9403
				6.78568	63.5922			22.7119	34.6661			36.1289	64.283			52.3018	62.553			66.4569	64.9871			81.6016	62.4206			94.3392	52.0502			111.712	45.4921			126.31	56.4576			141.518	54.4397			154.232	60.211			169.903	61.3487
				6.79634	63.8814			22.7226	34.6472			36.1396	66.6686			52.3124	63.1288			66.4676	62.6169			81.6122	60.8736			94.3499	50.619			111.723	50.6349			126.321	56.6556			141.529	53.7115			154.243	58.0228			169.914	61.5471
				6.80701	63.7757			22.7332	34.3767			36.1503	68.0242			52.3231	63.8834			66.4783	58.4655			81.6229	64.9457			94.3605	49.4474			111.733	53.8205			126.332	58.6934			141.539	57.424			154.253	56.9367			169.924	63.511
				6.81768	64.09			22.7439	34.0946			36.1609	67.3149			52.3338	64.9688			66.4889	57.064			81.6336	70.1612			94.3712	47.6724			111.744	55.5085			126.342	59.5079			141.55	59.9612			154.264	57.0484			169.935	68.5814
				6.82834	64.874			22.7546	33.9042			36.1716	64.6291			52.3444	65.2187			66.4996	57.9721			81.6442	72.0968			94.3819	45.5404			111.755	56.0909			126.353	59.893			141.561	59.5256			154.275	57.3798			169.946	72.7412
				6.83901	65.8426			22.7652	34.2219			36.1823	60.9119			52.3551	64.4911			66.5103	57.8504			81.6549	70.8745			94.3925	43.0936			111.765	55.5189			126.364	60.9042			141.571	56.7156			154.285	57.1268			169.956	74.55
				6.84968	66.3891			22.7759	34.8699			36.1929	58.0707			52.3658	63.2117			66.5209	57.0778			81.6656	68.8853			94.4032	40.3899			111.776	54.3042			126.374	62.6773			141.582	53.4634			154.296	55.2003			169.967	74.3216
				6.86034	65.9157			22.7866	34.7415			36.2036	57.6439			52.3764	61.9498			66.5316	56.8852			81.6762	68.9409			94.4139	38.0162			111.787	53.7931			126.385	65.2215			141.593	51.702			154.307	51.8814			169.978	73.1432
				6.87101	64.4044			22.7972	34.3127			36.2143	57.8158			52.3871	61.4861			66.5423	57.3124			81.6869	69.2172			94.4245	36.4183			111.797	54.2438			126.396	67.3362			141.603	51.3254			154.317	50.3548			169.988	72.1559
				6.88168	63.0774			22.8079	34.3343			36.2249	57.5385			52.3978	61.8645			66.5529	57.9231			81.6976	68.5599			94.4352	36.02			111.808	54.5087			126.406	68.3928			141.614	50.5185			154.328	51.5362			169.999	71.5438
				6.89234	63.215			22.8186	34.1926			36.2356	57.3264			52.4084	63.2812			66.5636	57.6632			81.7082	67.764			94.4459	36.146			111.819	54.1942			126.417	68.4004			141.625	49.0782			154.339	52.2917			170.01	70.6853
				6.90301	65.0652			22.8292	33.7087			36.2463	56.4993			52.4191	64.5939			66.5743	56.8536			81.7189	67.2862			94.4565	36.0484			111.829	54.1699			126.428	67.3799			141.635	47.6088			154.349	52.7175			170.02	69.6062
				6.91368	68.0612			22.8399	33.2341			36.2569	53.8503			52.4298	63.4998			66.5849	56.7313			81.7296	67.2704			94.4672	35.5183			111.84	54.6854			126.438	67.266			141.646	45.7505			154.36	52.4987			170.031	68.6149
				6.92434	70.7547			22.8506	32.8366			36.2676	49.7138			52.4404	59.5212			66.5956	56.5912			81.7402	67.3688			94.4779	35.4706			111.851	53.9752			126.449	67.2229			141.657	43.1784			154.371	51.319			170.042	66.7297
				6.93501	72.7579			22.8612	32.9797			36.2783	46.7455			52.4511	55.0833			66.6063	55.9966			81.7509	66.5228			94.4885	35.8036			111.861	51.4676			126.46	65.8466			141.667	44.2161			154.381	48.5882			170.052	63.4382
				6.94568	73.8027			22.8719	33.1316			36.2889	45.2044			52.4618	53.0804			66.6169	55.9868			81.7616	64.5603			94.4992	36.1768			111.872	47.7151			126.47	63.2575			141.678	52.9808			154.392	44.3864			170.063	61.0682
				6.95634	73.3024			22.8826	33.0635			36.2996	43.1231			52.4724	50.5748			66.6276	56.1055			81.7722	62.359			94.5099	39.058			111.883	44.0091			126.481	59.767			141.689	59.1026			154.403	41.138			170.074	60.1029
				6.96701	71.5511			22.8932	33.4077			36.3103	40.8431			52.4831	46.8604			66.6383	56.1923			81.7829	61.2239			94.5205	45.1559			111.893	42.9468			126.492	57.5701			141.699	61.1796			154.413	39.4416			170.084	59.6764
				6.97768	70.2763			22.9039	34.3815			36.3209	39.4163			52.4938	44.0212			66.6489	56.9978			81.7936	59.93			94.5312	49.4234			111.904	43.3328			126.502	54.8701			141.71	59.3591			154.424	38.4011			170.095	61.1502
				6.98834	70.0155			22.9146	38.7888			36.3316	41.125			52.5044	42.6575			66.6596	56.5943			81.8042	59.0387			94.5419	53.814			111.915	44.9049			126.513	50.1367			141.721	54.2202			154.435	37.593			170.106	61.3235
				6.99901	69.0944			22.9252	43.4694			36.3423	49.1059			52.5151	41.7384			66.6703	53.8906			81.8149	59.4505			94.5525	57.359			111.925	48.0786			126.524	46.2696			141.731	49.2276			154.445	37.526			170.116	60.3041
				7.00968	66.642			22.9359	47.5083			36.3529	55.4562			52.5258	41.1097			66.6809	49.9408			81.8256	60.1878			94.5632	58.3698			111.936	49.8577			126.534	44.5149			141.742	46.4146			154.456	39.7605			170.127	63.1554
				7.02034	63.6933			22.9466	50.5363			36.3636	60.9875			52.5364	42.7261			66.6916	48.0814			81.8362	60.0605			94.5739	57.5271			111.947	49.8982			126.545	43.7825			141.753	43.6227			154.467	42.9764			170.138	66.5796
				7.03101	60.2278			22.9572	51.3563			36.3743	66.0421			52.5471	44.315			66.7023	47.0177			81.8469	59.7547			94.5845	56.4856			111.957	51.5969			126.556	43.0723			141.763	42.4175			154.477	46.217			170.148	67.1403
				7.04168	55.2246			22.9679	49.9679			36.3849	69.265			52.5578	44.0477			66.7129	44.7905			81.8576	60.8295			94.5952	56.9581			111.968	53.1683			126.566	41.6525			141.774	42.8687			154.488	48.9978			170.159	64.9154
				7.05234	51.0938			22.9786	47.9815			36.3956	70.2634			52.5684	51.61			66.7236	42.7986			81.8682	61.7217			94.6059	57.8131			111.979	52.983			126.577	39.9804			141.785	50.3617			154.499	49.7621			170.17	60.9202
				7.06301	49.9607			22.9892	46.9933			36.4063	69.5967			52.5791	59.0404			66.7343	41.5086			81.8789	63.3256			94.6165	58.3132			111.989	53.5947			126.588	39.0866			141.795	57.3685			154.509	48.7835			170.18	59.1802
				7.07368	48.4644			22.9999	45.7489			36.4169	69.195			52.5898	62.026			66.7449	39.9884			81.8896	64.7745			94.6272	59.8617			112	53.8922			126.598	41.0247			141.806	59.65			154.52	49.0766			170.191	60.4615
				7.08434	46.6577			23.0106	45.2682			36.4276	69.7944			52.6004	61.8972			66.7556	39.1269			81.9002	64.8259			94.6379	61.8585			112.011	53.001			126.609	46.5695			141.817	59.3475			154.531	50.2095			170.202	60.0071
				7.09501	45.4486			23.0212	46.2986			36.4383	70.0563			52.6111	63.3986			66.7663	38.6888			81.9109	64.5179			94.6485	62.6708			112.021	52.4799			126.62	52.7708			141.827	61.3241			154.541	50.0361			170.212	57.1421
				7.10568	43.5063			23.0319	49.2674			36.4489	69.8879			52.6218	66.2339			66.7769	37.8259			81.9216	63.7843			94.6592	62.2816			112.032	53.1387			126.63	57.9551			141.838	63.8231			154.552	49.0804			170.223	54.1133
				7.11634	41.7911			23.0426	52.8707			36.4596	69.6931			52.6324	67.9721			66.7876	36.695			81.9322	61.8752			94.6699	61.7133			112.043	53.7769			126.641	62.1962			141.849	64.7261			154.563	48.4656			170.234	54.4645
				7.12701	41.5177			23.0532	54.8843			36.4703	70.2525			52.6431	69.0347			66.7983	35.3925			81.9429	59.5168			94.6805	61.6053			112.053	53.9939			126.652	64.9702			141.859	65.8692			154.573	47.9566			170.244	57.236
				7.13768	41.9983			23.0639	54.4307			36.4809	71.6264			52.6538	69.1916			66.8089	34.4187			81.9536	56.7707			94.6912	61.1898			112.064	53.9033			126.662	65.5691			141.87	68.8172			154.584	47.815			170.255	62.5428
				7.14834	42.7068			23.0746	52.1688			36.4916	72.8202			52.6644	68.5655			66.8196	34.4817			81.9642	53.3328			94.7019	60.3467			112.075	53.7056			126.673	63.6009			141.881	70.8341			154.595	48.4217			170.266	67.4295
				7.15901	43.3965			23.0852	52.2199			36.5023	73.367			52.6751	67.428			66.8303	34.8528			81.9749	50.8815			94.7125	59.9295			112.085	53.2805			126.684	59.198			141.891	72.019			154.605	49.541			170.276	70.8716
				7.16968	42.9668			23.0959	53.7841			36.5129	74.0758			52.6858	65.0063			66.8409	34.789			81.9856	49.6485			94.7232	59.6711			112.096	52.6324			126.694	54.4477			141.902	73.0423			154.616	50.9469			170.287	72.9642
				7.18034	42.0716			23.1066	54.8232			36.5236	74.9135			52.6964	60.568			66.8516	34.8209			81.9962	48.2609			94.7339	59.3815			112.107	51.8119			126.705	52.4938			141.913	72.6739			154.627	52.4785			170.298	73.6291
				7.19101	41.8346			23.1172	55.6259			36.5343	75.1467			52.7071	55.3648			66.8623	34.5808			82.0069	47.9317			94.7445	59.8594			112.117	50.2712			126.716	51.8424			141.923	70.5215			154.637	53.4433			170.308	72.8278
				7.20168	42.1812			23.1279	55.9162			36.5449	74.661			52.7178	51.2475			66.8729	34.2556			82.0176	49.8299			94.7552	60.9532			112.128	47.8807			126.726	52.5671			141.934	67.802			154.648	53.2856			170.319	70.6931
				7.21234	43.7778			23.1386	55.8398			36.5556	74.2102			52.7284	47.8376			66.8836	34.4557			82.0282	56.98			94.7659	61.1193			112.139	45.015			126.737	53.6067			141.945	66.1464			154.659	51.635			170.33	67.9353
				7.22301	45.4216			23.1492	55.4973			36.5663	74.1938			52.7391	46.195			66.8943	34.4569			82.0389	63.8408			94.7765	59.7844			112.149	42.9145			126.748	53.9831			141.955	65.5472			154.669	48.3216			170.34	65.7473
				7.23368	45.311			23.1599	53.4794			36.5769	73.4084			52.7498	45.2786			66.9049	33.8492			82.0496	66.4897			94.7872	57.5386			112.16	42.8535			126.758	54.2566			141.966	64.9298			154.68	44.4373			170.351	63.7861
				7.24434	43.4062			23.1706	49.755			36.5876	71.8087			52.7604	43.3636			66.9156	33.3619			82.0602	65.2329			94.7979	55.4759			112.171	42.6157			126.769	53.9716			141.977	64.1567			154.691	41.6614			170.362	61.3777
				7.25501	40.4969			23.1812	46.2815			36.5983	69.4699			52.7711	40.6863			66.9263	33.0957			82.0709	61.8629			94.8085	54.2714			112.181	41.5705			126.78	55.2683			141.987	63.5468			154.701	40.4806			170.372	58.4609
				7.26568	37.2811			23.1919	45.1728			36.6089	66.1223			52.7818	40.1906			66.9369	33.1556			82.0816	59.1843			94.8192	53.8021			112.192	40.561			126.79	57.783			141.998	62.3348			154.712	40.9395			170.383	55.9214
				7.27634	36.099			23.2026	46.4219			36.6196	62.8755			52.7924	40.1234			66.9476	33.7965			82.0922	56.5857			94.8299	54.794			112.203	39.7109			126.801	58.7617			142.009	60.6322			154.723	42.3573			170.394	57.5129
				7.28701	35.6903			23.2132	48.5092			36.6303	62.3309			52.8031	38.1921			66.9583	34.2203			82.1029	54.3142			94.8405	55.7646			112.213	38.8549			126.812	58.2886			142.019	59.516			154.733	43.6763			170.404	60.969
				7.29768	34.9759			23.2239	49.1203			36.6409	63.1625			52.8138	36.4574			66.9689	34.0493			82.1136	52.4748			94.8512	55.31			112.224	37.7691			126.822	60.5129			142.03	58.6943			154.744	44.5989			170.415	61.4711
				7.30834	34.5075			23.2346	47.7052			36.6516	62.3092			52.8244	36.0255			66.9796	33.5206			82.1242	50.0663			94.8619	55.0793			112.235	36.4623			126.833	63.9169			142.041	57.4399			154.755	45.2405			170.426	62.6525
				7.31901	38.1782			23.2452	45.6331			36.6623	60.3993			52.8351	35.5575			66.9903	33.2382			82.1349	46.6747			94.8725	57.1027			112.245	35.089			126.844	65.8458			142.051	56.0135			154.765	45.6275			170.436	66.746
				7.32968	48.4061			23.2559	46.0175			36.6729	59.8048			52.8458	35.7724			67.0009	33.3269			82.1456	45.1581			94.8832	58.4666			112.256	34.3922			126.854	66.3794			142.062	54.6887			154.776	45.6068			170.447	67.874
				7.34034	55.6884			23.2666	47.3695			36.6836	61.1028			52.8564	36.3339			67.0116	33.4437			82.1562	53.3807			94.8939	57.8957			112.267	34.4357			126.865	65.8521			142.073	53.2898			154.787	45.031			170.458	67.1495
				7.35101	59.6391			23.2772	46.3595			36.6943	63.0394			52.8671	36.0775			67.0223	33.6517			82.1669	62.3518			94.9045	55.9903			112.277	34.8585			126.876	66.0065			142.083	50.7302			154.797	44.071			170.468	67.8754
				7.36168	61.3684			23.2879	44.4548			36.7049	64.3643			52.8778	35.4062			67.0329	33.7143			82.1776	68.0314			94.9152	54.0054			112.288	36.1792			126.886	66.5411			142.094	46.5711			154.808	43.0474			170.479	68.9845
				7.37234	61.6125			23.2986	43.9617			36.7156	64.9278			52.8884	35.3431			67.0436	33.4537			82.1882	69.6349			94.9259	53.7357			112.299	36.641			126.897	66.2459			142.105	43.7321			154.819	42.8107			170.49	70.9929
				7.38301	60.9276			23.3092	43.6092			36.7263	64.8464			52.8991	35.2109			67.0543	33.3041			82.1989	67.8226			94.9365	54.9958			112.309	35.5261			126.908	64.3919			142.115	43.6914			154.829	43.2064			170.5	73.0563
				7.39368	60.8652			23.3199	42.6187			36.7369	64.6908			52.9098	35.2041			67.0649	33.6328			82.2096	64.7258			94.9472	55.246			112.32	34.8357			126.918	61.0847			142.126	50.4099			154.84	43.5251			170.511	74.5013
				7.40434	60.6553			23.3306	41.3833			36.7476	64.6844			52.9204	35.5108			67.0756	33.7741			82.2202	66.0315			94.9579	53.6009			112.331	34.7989			126.929	59.704			142.137	55.4778			154.851	42.9769			170.522	74.9882
				7.41501	59.5511			23.3412	40.1591			36.7583	64.5583			52.9311	35.5168			67.0863	33.7186			82.2309	69.0504			94.9685	51.2947			112.341	34.5183			126.94	58.7227			142.147	55.5467			154.861	40.9557			170.532	74.5048
				7.42568	59.0479			23.3519	39.7656			36.7689	64.7878			52.9418	35.2726			67.0969	33.6292			82.2416	70.3586			94.9792	50.4732			112.352	34.0499			126.95	56.0666			142.158	51.4192			154.872	38.4266			170.543	73.1977
				7.43634	59.1955			23.3626	39.5865			36.7796	66.7592			52.9524	34.9988			67.1076	33.3921			82.2522	70.2619			94.9899	49.0502			112.363	33.9312			126.961	51.5566			142.169	50.0465			154.883	37.0234			170.554	71.1783
				7.44701	59.9634			23.3732	40.8561			36.7903	69.5569			52.9631	34.6249			67.1183	33.2274			82.2629	68.5375			95.0005	45.7449			112.373	34.0907			126.972	48.4042			142.179	51.7725			154.893	36.8006			170.564	70.1418
				7.45768	60.3867			23.3839	44.8149			36.8009	70.7229			52.9738	34.7466			67.1289	33.6033			82.2736	66.093			95.0112	43.5894			112.384	33.6771			126.982	49.0302			142.19	51.6513			154.904	36.3254			170.575	71.0719
				7.46834	60.5376			23.3946	48.8068			36.8116	70.6995			52.9844	34.6078			67.1396	33.7043			82.2842	65.8999			95.0219	41.7431			112.395	33.3001			126.993	50.9239			142.201	49.9111			154.915	35.644			170.586	71.2271
				7.47901	61.9897			23.4052	50.7739			36.8223	70.9749			52.9951	34.3082			67.1503	33.3502			82.2949	65.9623			95.0325	39.2789			112.405	33.7669			127.004	53.1012			142.211	48.325			154.925	35.4663			170.596	69.6612
				7.48968	63.7709			23.4159	50.9824			36.8329	69.8718			53.0058	34.6908			67.1609	33.0782			82.3056	65.8587			95.0432	38.2337			112.416	34.1789			127.014	59.8552			142.222	47.4654			154.936	35.1729			170.607	67.8691
				7.50034	64.5947			23.4266	49.6461			36.8436	66.1727			53.0164	35.1205			67.1716	33.1606			82.3162	65.7353			95.0539	37.5454			112.427	34.2941			127.025	66.1908			142.233	46.1573			154.947	34.9281			170.618	67.8017
				7.51101	67.0073			23.4372	46.0545			36.8543	61.8369			53.0271	36.451			67.1823	33.5015			82.3269	65.8598			95.0645	36.4207			112.437	34.0743			127.036	69.2479			142.243	45.0942			154.957	35.1005			170.628	68.3561
				7.52168	69.1821			23.4479	41.2364			36.8649	61.092			53.0378	38.5165			67.1929	33.3882			82.3376	66.7642			95.0752	35.7649			112.448	33.5853			127.046	69.7209			142.254	43.8503			154.968	35.1814			170.639	68.3984
				7.53234	70.5542			23.4586	38.8123			36.8756	60.2411			53.0484	38.6758			67.2036	33.1767			82.3482	67.6586			95.0859	35.8721			112.459	33.5651			127.057	68.4249			142.265	41.6644			154.979	34.9323			170.65	67.4621
				7.54301	72.3592			23.4692	38.4047			36.8863	57.4617			53.0591	38.1299			67.2143	33.813			82.3589	68.3578			95.0965	36.0037			112.469	33.8093			127.068	65.7069			142.275	38.9969			154.989	34.3279			170.66	66.2161
				7.55368	73.5872			23.4799	38.1811			36.8969	53.1245			53.0698	41.2967			67.2249	34.18			82.3696	69.1708			95.1072	35.5613			112.48	33.8395			127.078	62.6874							155	34.052			170.671	66.9139
				7.56434	73.6937			23.4906	37.2796			36.9076	48.9552			53.0804	44.4165			67.2356	33.7333			82.3802	69.4341			95.1179	35.0288			112.491	33.4604			127.089	60.4009							155.011	33.9385			170.682	67.9649
				7.57501	73.0848			23.5012	37.1274			36.9183	46.0178			53.0911	44.5611			67.2463	33.3686			82.3909	69.0031			95.1285	35.1898			112.501	33.1747			127.1	58.141							155.021	34.0098			170.692	68.2037
				7.58568	72.261			23.5119	42.566			36.9289	44.2792			53.1018	42.1393			67.2569	33.3019			82.4016	68.5248			95.1392	35.9274			112.512	33.6949			127.11	54.6923							155.032	34.1078			170.703	67.8609
				7.59634	71.4724			23.5226	46.6746			36.9396	43.4615			53.1124	38.5343			67.2676	33.5254			82.4122	67.7399			95.1499	36.7276			112.523	34.3517			127.121	49.3816							155.043	34.2397			170.714	65.8606
				7.60701	69.7558			23.5332	46.5558			36.9503	42.2714			53.1231	36.5842			67.2783	33.4721			82.4229	66.4541			95.1605	36.7207			112.533	34.5406			127.132	44.4039							155.053	34.5158			170.724	61.3167
				7.61768	66.2975			23.5439	43.338			36.9609	40.0152			53.1338	36.4238			67.2889	33.0491			82.4336	64.9612			95.1712	36.0025			112.544	34.3058			127.142	44.5175							155.064	34.1529			170.735	55.7484
				7.62834	62.4686			23.5546	44.0849			36.9716	38.992			53.1444	39.9068			67.2996	33.0723			82.4442	63.5947			95.1819	35.906			112.555	34.0803			127.153	48.8661							155.075	33.461			170.746	52.3655
				7.63901	59.0115			23.5652	47.3484			36.9823	38.6389			53.1551	45.8719			67.3103	33.6494			82.4549	62.8071			95.1925	36.2526			112.565	33.87			127.164	56.7879							155.085	33.7696			170.756	51.7138
				7.64968	55.7685			23.5759	47.2817			36.9929	38.084			53.1658	49.0619			67.3209	33.722			82.4656	62.2749			95.2032	36.5224			112.576	33.5422			127.174	63.4756							155.096	34.7122			170.767	52.3009
				7.66034	53.8959			23.5866	46.3881			37.0036	37.8103			53.1764	49.6407			67.3316	33.6751			82.4762	61.4645			95.2139	36.6089			112.587	33.0751			127.185	67.3225							155.107	34.8439			170.778	51.4936
				7.67101	52.236			23.5972	48.8451			37.0143	37.8124			53.1871	47.8172			67.3423	38.777			82.4869	60.1023			95.2245	36.5123			112.597	32.7515			127.196	68.765							155.117	34.1116			170.788	50.2502
				7.68168	51.3583			23.6079	50.8147			37.0249	37.8858			53.1978	44.8854			67.3529	45.8257			82.4976	58.0759			95.2352	37.0333			112.608	33.2546			127.206	69.2709							155.128	34.0764			170.799	51.4933
				7.69234	53.8299			23.6186	50.7684			37.0356	37.7213			53.2084	44.1875			67.3636	50.1977			82.5082	55.0754			95.2459	37.9416			112.619	33.5835			127.217	70.0761							155.139	34.7148			170.81	55.2717
				7.70301	58.3024			23.6292	50.2531			37.0463	37.9644			53.2191	49.5537			67.3743	51.4753			82.5189	51.0359			95.2565	38.858			112.629	33.2539			127.228	70.9916							155.149	35.0592			170.82	59.1271
				7.71368	66.4398			23.6399	50.7653			37.0569	38.6728			53.2298	53.7954			67.3849	49.64			82.5296	47.2238			95.2672	39.4852			112.64	33.3707			127.238	71.5218							155.16	34.6945			170.831	61.0214
				7.72434	72.1284			23.6506	50.4228			37.0676	39.3595			53.2404	54.6406			67.3956	45.1199			82.5402	46.8302			95.2779	39.9702			112.651	33.4237			127.249	71.7338							155.171	33.9782			170.842	60.7984
				7.73501	74.1022			23.6612	48.9114			37.0783	39.8162			53.2511	55.2448			67.4063	41.3086			82.5509	48.1159			95.2885	40.9991			112.661	33.0215			127.26	71.4985							155.181	33.81			170.852	58.6644
				7.74568	73.5532			23.6719	47.47			37.0889	39.8969			53.2618	57.4558			67.4169	41.2041			82.5616	49.344			95.2992	41.6003			112.672	33.3805			127.27	70.5669							155.192	34.3194			170.863	55.4932
				7.75634	71.7881			23.6826	46.9971			37.0996	39.9669			53.2724	58.4957			67.4276	41.3676			82.5722	54.6064			95.3099	41.521			112.683	34.6547			127.281	70.8605							155.203	34.6769			170.874	53.5253
				7.76701	69.1658			23.6932	47.6766			37.1103	41.2326			53.2831	57.6158			67.4383	41.213			82.5829	57.9687			95.3205	41.519			112.693	34.7136			127.292	73.1578							155.213	34.4345			170.884	52.4254
				7.77768	65.956			23.7039	47.5008			37.1209	44.5477			53.2938	55.4534			67.4489	42.4751			82.5936	58.0704			95.3312	41.1992			112.704	33.37			127.302	74.843							155.224	34.0516			170.895	50.4979
				7.78834	62.6089			23.7146	46.6164			37.1316	48.3945			53.3044	53.7891			67.4596	47.8464			82.6042	56.0556			95.3419	40.7659			112.715	32.326			127.313	75.07							155.235	34.48			170.906	48.3719
				7.79901	59.4107			23.7252	45.8505			37.1423	49.9946			53.3151	53.7128			67.4703	52.934			82.6149	53.4444			95.3525	40.7362			112.725	32.3292			127.324	74.1218							155.245	34.9605			170.916	46.4066
				7.80968	55.8408			23.7359	43.8477			37.1529	48.238			53.3258	54.2309			67.4809	55.1583			82.6256	50.2808			95.3632	41.0843			112.736	34.7816			127.334	74.0538							155.256	34.5775			170.927	44.6269
				7.82034	52.5517			23.7466	41.9632			37.1636	43.7954			53.3364	54.683			67.4916	54.4737			82.6362	46.4675			95.3739	41.3694			112.747	37.881			127.345	75.216							155.267	34.2147			170.938	42.9014
				7.83101	50.6718			23.7572	42.2435			37.1743	40.9661			53.3471	55.2316			67.5023	53.8552			82.6469	43.1395			95.3845	41.3781			112.757	38.4257			127.356	75.8643							155.277	34.324			170.948	40.4881
				7.84168	48.3643			23.7679	43.1644			37.1849	46.4569			53.3578	56.5329			67.5129	56.0335			82.6576	40.3703			95.3952	41.5466			112.768	37.7386			127.366	75.3368							155.288	34.341			170.959	38.0792
				7.85234	45.634			23.7786	41.7731			37.1956	55.5661			53.3684	57.8241			67.5236	57.6604			82.6682	38.841			95.4059	41.4134			112.779	39.8391			127.377	74.0392							155.299	34.1822
				7.86301	45.3192			23.7892	38.4035			37.2063	61.5324			53.3791	58.6721			67.5343	58.1052							95.4165	40.5886			112.789	41.7713			127.388	73.1598							155.309	34.7525
				7.87368	53.3538			23.7999	35.8445			37.2169	64.3802			53.3898	58.4696			67.5449	56.7426							95.4272	39.9388			112.8	41.9842			127.398	72.0875							155.32	36.7324
				7.88434	62.7069			23.8106	35.1803			37.2276	65.003			53.4004	56.5873			67.5556	52.8769							95.4379	39.7418			112.811	40.8647			127.409	69.3667							155.331	37.7718
				7.89501	69.8695			23.8212	36.6457			37.2383	64.7339			53.4111	54.8839			67.5663	48.3437							95.4485	39.2264			112.821	38.9323			127.42	66.0163							155.341	37.3714
				7.90568	73.6667			23.8319	41.6143			37.2489	64.6854			53.4218	56.0136			67.5769	47.1534							95.4592	38.3346			112.832	37.0701			127.43	65.2107							155.352	37.0637
				7.91634	75.0083			23.8426	44.1356			37.2596	64.2422			53.4324	58.0046			67.5876	46.1426							95.4699	37.7349			112.843	36.2058			127.441	64.7323							155.363	36.4217
				7.92701	75.2517			23.8532	42.5994			37.2703	63.043			53.4431	59.6291			67.5983	44.0866							95.4805	37.181			112.853	37.6274			127.452	63.2362							155.373	35.4183
				7.93768	75.1178			23.8639	39.0445			37.2809	62.06			53.4538	60.4891			67.6089	45.862							95.4912	36.1363			112.864	37.9325			127.462	61.5201							155.384	35.1143
				7.94834	74.9126			23.8746	41.4501			37.2916	62.3004			53.4644	61.6204			67.6196	51.2833							95.5019	35.4706			112.875	37.8681			127.473	61.6709							155.395	35.2972
				7.95901	74.5892			23.8852	46.8482			37.3023	62.488			53.4751	64.6443			67.6303	57.0174							95.5125	35.0962			112.885	42.1028			127.484	64.8959							155.405	35.4374
				7.96968	74.3009			23.8959	49.5338			37.3129	61.4793			53.4858	67.5264			67.6409	60.402							95.5232	34.7782			112.896	45.9921			127.494	68.7868							155.416	35.2222
				7.98034	74.6675			23.9066	49.719			37.3236	60.5801			53.4964	68.1784			67.6516	61.1335							95.5339	35.1229			112.907	47.019			127.505	71.638							155.427	35.1039
				7.99101	75.2713			23.9172	48.5386			37.3343	62.8085			53.5071	67.1123			67.6623	60.7215							95.5445	36.8751			112.917	46.8318			127.516	73.6318							155.437	34.7658
				8.00168	75.6058			23.9279	46.1382			37.3449	66.1411			53.5178	67.453			67.6729	60.111							95.5552	38.5902			112.928	48.3179			127.526	75.119							155.448	34.178
				8.01234	75.7574			23.9386	42.6351			37.3556	68.5396			53.5284	68.8423			67.6836	58.9682							95.5659	43.4226			112.939	49.7321			127.537	75.6877							155.459	33.7882
				8.02301	75.5112							37.3663	69.6205			53.5391	68.6691			67.6943	56.5474							95.5765	50.2704			112.949	50.9598			127.548	75.2906							155.469	33.7287
				8.03368	74.3777							37.3769	69.8581			53.5498	65.9334			67.7049	53.4331							95.5872	53.9824			112.96	52.2816			127.558	74.4385							155.48	33.6388
				8.04434	72.1568							37.3876	69.4139			53.5604	61.4618			67.7156	51.3317							95.5979	54.3446			112.971	53.3018			127.569	73.0992							155.491	33.3
				8.05501	69.2897							37.3983	69.2975			53.5711	57.3149			67.7263	49.096							95.6085	52.5522			112.981	53.7773			127.58	71.1876							155.501	33.0787
				8.06568	66.2512							37.4089	70.4411			53.5818	53.3569			67.7369	46.0293							95.6192	51.6878			112.992	53.6358			127.59	68.8256							155.512	32.8719
				8.07634	65.378							37.4196	70.9206			53.5924	51.5684			67.7476	43.626							95.6299	53.0736			113.003	52.4059			127.601	66.7645							155.523	32.4096
				8.08701	66.6883							37.4303	70.1023			53.6031	55.0738			67.7583	42.4415							95.6405	54.4132			113.013	50.2956			127.612	68.6329							155.533	32.4273
				8.09768	66.7755							37.4409	68.0189			53.6138	57.6352			67.7689	40.8018							95.6512	54.5691			113.024	48.6254			127.622	71.7644							155.544	34.0651
				8.10834	65.5263							37.4516	65.522			53.6244	57.4801			67.7796	39.321							95.6619	53.9432			113.035	46.656			127.633	73.9755							155.555	37.9484
				8.11901	64.5097							37.4623	62.3862			53.6351	55.9141			67.7903	45.6402							95.6725	53.6102			113.045	44.7499			127.644	75.0642							155.565	41.728
				8.12968	64.5437							37.4729	58.8681			53.6458	57.8258			67.8009	56.1256							95.6832	53.1013			113.056	45.1497			127.654	75.4186							155.576	43.3051
				8.14034	64.9054							37.4836	58.0231			53.6564	60.6359			67.8116	62.4525							95.6939	52.2113			113.067	45.4341			127.665	75.863							155.587	42.7779
				8.15101	65.0353							37.4943	58.262			53.6671	60.8198			67.8223	65.2673							95.7045	51.4756			113.077	45.1776			127.676	76.1975							155.597	42.1563
				8.16168	65.1875							37.5049	58.3528			53.6778	59.4619			67.8329	66.4405							95.7152	50.7753			113.088	46.0011			127.686	76.0943							155.608	43.3028
				8.17234	65.5371							37.5156	62.0017			53.6884	59.8324			67.8436	67.2819							95.7259	51.2308			113.099	47.8342			127.697	75.4482							155.619	45.1569
				8.18301	65.7076							37.5263	67.3198			53.6991	60.6456			67.8543	67.3987							95.7365	52.909			113.109	49.2147			127.708	73.7918							155.629	45.969
				8.19368	65.5133							37.5369	70.9587			53.7098	60.404			67.8649	67.2016							95.7472	53.9142			113.12	49.4994			127.718	70.7849							155.64	45.6931
				8.20434	65.2221							37.5476	72.3922			53.7204	59.0926			67.8756	67.5208							95.7579	53.4974			113.131	48.6693			127.729	66.9894							155.651	48.271
				8.21501	64.818							37.5583	72.5209			53.7311	56.0748			67.8863	68.5231							95.7685	52.667			113.141	47.1661			127.74	63.3627							155.661	54.7544
				8.22568	64.4476							37.5689	71.2212			53.7418	52.3903			67.8969	69.1468							95.7792	51.8028			113.152	45.4068			127.75	60.1741							155.672	58.7789
				8.23634	64.938							37.5796	67.9456			53.7524	50.2137			67.9076	69.0313							95.7899	50.178			113.163	43.9571			127.761	58.4409							155.683	59.2594
				8.24701	65.7636							37.5903	64.3412			53.7631	48.6875			67.9183	69.2804							95.8005	47.261			113.173	44.5156			127.772	56.8283							155.693	57.0872
				8.25768	66.3866							37.6009	62.0352			53.7738	49.3311			67.9289	69.1744							95.8112	44.9722			113.184	45.662			127.782	54.1159							155.704	57.2156
				8.26834	67.0119							37.6116	60.4523			53.7844	55.9052			67.9396	66.6922							95.8219	49.9377			113.195	45.7946			127.793	51.0635							155.715	59.7352
				8.27901	67.4936							37.6223	58.121			53.7951	65.1449			67.9503	61.8161							95.8325	55.6348			113.205	45.3958			127.804	48.6884							155.725	60.8665
				8.28968	67.6385							37.6329	54.6732			53.8058	71.0236			67.9609	57.8303							95.8432	59.1411			113.216	43.7761			127.814	50.6545							155.736	60.0326
				8.30034	67.6967							37.6436	52.5078			53.8164	73.2441			67.9716	55.85							95.8539	60.6872			113.227	40.7155			127.825	53.2826							155.747	57.4446
				8.31101	68.4653							37.6543	50.392			53.8271	72.8964			67.9823	54.1421							95.8645	61.1096			113.237	38.3333			127.836	54.2561							155.757	53.7707
				8.32168	69.3965							37.6649	47.9505			53.8378	71.4681			67.9929	53.4863							95.8752	61.3892			113.248	37.2668			127.846	58.4894							155.768	49.4921
				8.33234	69.6075							37.6756	46.2428			53.8484	68.9515			68.0036	54.9582							95.8859	61.4115			113.259	36.406			127.857	64.0787							155.779	45.2706
				8.34301	68.9924							37.6863	45.9747			53.8591	64.4546			68.0143	56.7621							95.8965	60.2584			113.269	35.7569			127.868	67.5247							155.789	44.5906
				8.35368	68.0415							37.6969	52.6376			53.8698	58.904			68.0249	56.7686							95.9072	57.5068			113.28	35.0648			127.878	69.038							155.8	45.746
				8.36434	68.6649							37.7076	63.5186			53.8804	54.3741			68.0356	55.4782							95.9179	53.186			113.291	34.7719			127.889	69.5436							155.811	45.0368
				8.37501	69.5098							37.7183	71.5571			53.8911	50.8679			68.0463	54.1468							95.9285	48.0818			113.301	37.1382			127.9	70.3996							155.821	43.9416
				8.38568	69.3665							37.7289	75.9956			53.9018	49.3093			68.0569	52.6483							95.9392	44.9813			113.312	40.5451			127.91	70.5975							155.832	46.8263
				8.39634	68.8738							37.7396	77.3759			53.9124	48.9863			68.0676	50.941							95.9499	45.0302			113.323	41.3666			127.921	69.9298							155.843	54.1292
				8.40701	68.1236							37.7503	76.9933			53.9231	48.0859			68.0783	50.1883							95.9605	45.5163			113.333	39.5556			127.932	70.0227							155.853	60.636
				8.41768	67.3555							37.7609	76.3151			53.9338	47.1388			68.0889	50.3174							95.9712	44.6042			113.344	36.4854			127.942	69.018							155.864	64.306
				8.42834	67.9499							37.7716	75.8622			53.9444	47.8045			68.0996	50.269							95.9819	42.8246			113.355	34.6276			127.953	65.5407							155.875	65.5762
				8.43901	69.8826							37.7823	75.6834			53.9551	48.3453			68.1103	50.2035							95.9925	43.819			113.365	33.7625			127.964	62.3515							155.885	64.7886
				8.44968	71.5563							37.7929	75.8575			53.9658	49.2023			68.1209	51.966							96.0032	49.2336			113.376	33.4083			127.974	60.4607							155.896	61.9624
				8.46034	72.0427							37.8036	76.0488			53.9764	52.2424			68.1316	54.8338							96.0139	52.1852			113.387	33.7269			127.985	57.3222							155.907	57.2829
				8.47101	71.0442							37.8143	75.9749			53.9871	54.2074			68.1423	57.1817							96.0245	53.0897			113.397	34.2874			127.996	53.654							155.917	51.827
				8.48168	68.8575							37.8249	75.9875			53.9978	54.5837			68.1529	58.6375							96.0352	56.8552			113.408	34.4764			128.006	50.6069							155.928	47.7624
				8.49234	66.2069							37.8356	75.6923			54.0084	54.9259			68.1636	59.4138							96.0459	59.9303			113.419	33.8809			128.017	49.8659							155.939	45.4737
				8.50301	63.8568							37.8463	74.1269			54.0191	55.7514			68.1743	59.7575							96.0565	61.1651			113.429	33.1107			128.028	50.1634							155.949	42.7553
				8.51368	61.0656							37.8569	71.1123			54.0298	58.0969			68.1849	59.3634							96.0672	61.1492			113.44	32.7401			128.038	50.4291							155.96	41.3713
				8.52434	57.2611							37.8676	67.6726			54.0404	61.1133			68.1956	57.7476							96.0779	59.8209			113.451	32.7331			128.049	49.1167							155.971	41.4573
				8.53501	54.0228							37.8783	65.3825			54.0511	63.2575			68.2063	55.1081							96.0885	57.1433			113.461	32.7294			128.06	46.6375							155.981	40.7034
				8.54568	52.5975							37.8889	64.7585			54.0618	64.0813			68.2169	52.5402							96.0992	52.9524			113.472	32.4839			128.07	45.281							155.992	41.3187
				8.55634	50.96							37.8996	65.7348			54.0724	63.2185			68.2276	50.7425							96.1099	48.9592			113.483	32.0693			128.081	45.2363							156.003	48.8458
				8.56701	48.3693							37.9103	66.4756			54.0831	60.6656			68.2383	49.6999							96.1205	47.3221			113.493	32.3706			128.092	45.7016							156.013	57.7795
				8.57768	47.5495							37.9209	66.7167			54.0938	58.1448			68.2489	49.366							96.1312	45.5355			113.504	32.8778			128.102	46.1038							156.024	64.1463
				8.58834	53.168							37.9316	66.8386			54.1044	57.1655			68.2596	50.9558							96.1419	43.33			113.515	32.8197			128.113	45.7994							156.035	67.1396
				8.59901	55.8186							37.9423	66.6489			54.1151	56.2855			68.2703	53.1681							96.1525	41.297			113.525	33.0076			128.124	45.2674							156.045	67.3594
				8.60968	55.4809							37.9529	66.366			54.1258	55.0689			68.2809	54.1003							96.1632	39.3188			113.536	33.376			128.134	45.0471							156.056	65.7457
				8.62034	55.2884							37.9636	65.2712			54.1364	53.063			68.2916	53.6145							96.1739	38.4974			113.547	33.2206			128.145	45.7096							156.067	63.6671
				8.63101	55.6785							37.9743	63.0682			54.1471	51.0935			68.3023	52.0745							96.1845	37.5737			113.557	32.571			128.156	46.4731							156.077	63.39
				8.64168	56.4212							37.9849	61.4136			54.1578	50.7663			68.3129	49.8071							96.1952	37.5268			113.568	32.5159			128.166	45.4183							156.088	63.7069
				8.65234	59.707							37.9956	61.4228			54.1684	50.9581			68.3236	47.5382							96.2059	42.8956			113.579	33.1444			128.177	42.2695							156.099	63.4937
				8.66301	64.128							38.0063	60.7323			54.1791	50.3511			68.3343	45.0525							96.2165	48.2429			113.589	33.2342			128.188	39.5425							156.109	64.6708
				8.67368	68.0323							38.0169	58.8563			54.1898	49.3042			68.3449	41.6854							96.2272	51.8087			113.6	32.7577			128.198	38.0092							156.12	66.4522
				8.68434	70.8631							38.0276	57.4907			54.2004	48.154			68.3556	39.4615							96.2379	56.8751			113.611	32.0311			128.209	36.8288							156.131	67.154
				8.69501	72.1906							38.0383	55.7459			54.2111	46.6843			68.3663	38.9589							96.2485	60.6745			113.621	31.6439			128.22	36.3018							156.141	66.4143
				8.70568	72.2183							38.0489	54.6362			54.2218	44.8251			68.3769	41.749							96.2592	62.5197			113.632	31.6071			128.23	36.5508							156.152	65.427
				8.71634	71.5912							38.0596	55.5748			54.2324	43.8976			68.3876	46.5328							96.2699	63.2158			113.643	31.5521			128.241	42.322							156.163	64.9319
				8.72701	70.7628							38.0703	56.3159			54.2431	43.8282			68.3983	48.4258							96.2805	63.2113			113.653	31.6135			128.252	54.7935							156.173	63.578
				8.73768	70.9661							38.0809	56.9957			54.2538	43.6634			68.4089	48.2122							96.2912	62.3681			113.664	31.8761			128.262	63.0451							156.184	60.4565
				8.74834	73.1393							38.0916	57.5538			54.2644	44.6066			68.4196	49.5971							96.3019	61.1343			113.675	32.251			128.273	67.1659							156.195	56.282
				8.75901	74.9825							38.1023	57.5582			54.2751	43.6837			68.4303	51.7088							96.3125	60.9363			113.685	32.4604			128.284	68.5878							156.205	53.4169
				8.76968	74.939							38.1129	57.9337			54.2858	40.3999			68.4409	53.5893							96.3232	61.7646			113.696	32.5143			128.294	68.7629							156.216	51.2715
				8.78034	72.8342							38.1236	58.7968			54.2964	38.4067			68.4516	55.1517							96.3339	63.2031			113.707	32.6888			128.305	68.1045							156.227	50.7153
				8.79101	68.8249							38.1343	59.0198			54.3071	38.9699			68.4623	56.2539							96.3445	64.285			113.717	33.0892			128.316	66.462							156.237	53.102
				8.80168	63.8424							38.1449	58.901			54.3178	43.1586			68.4729	56.3979							96.3552	64.5008			113.728	32.78			128.326	63.4748							156.248	55.86
				8.81234	61.2915							38.1556	58.7043			54.3284	47.4088			68.4836	55.1161							96.3659	64.2127			113.739	32.1121			128.337	58.8964							156.259	57.5972
				8.82301	60.0545							38.1663	58.4805			54.3391	49.2848			68.4943	52.7563							96.3765	63.4677			113.749	31.61			128.348	53.5224							156.269	58.071
				8.83368	57.356							38.1769	58.394			54.3498	48.5216			68.5049	49.1552							96.3872	62.1634			113.76	31.4138			128.358	49.9108							156.28	57.266
				8.84434	53.1622							38.1876	58.1061			54.3604	45.5573			68.5156	45.6675							96.3979	60.3717			113.771	31.731			128.369	48.8451							156.291	55.8483
				8.85501	49.8025							38.1983	58.6761			54.3711	42.5501			68.5263	46.3467							96.4085	60.417			113.781	32.0471			128.38	47.8602							156.301	54.3195
				8.86568	48.4605							38.2089	60.6172			54.3818	41.1717			68.5369	47.2812							96.4192	61.4758			113.792	31.9994			128.39	46.127							156.312	52.3435
				8.87634	48.7958							38.2196	62.1341			54.3924	40.288			68.5476	45.5018							96.4299	61.7111			113.803	31.6349			128.401	44.5986							156.323	50.3266
				8.88701	49.1102							38.2303	62.6297			54.4031	38.837			68.5583	41.4884							96.4405	61.8379			113.813	31.4636			128.412	43.3431							156.333	48.8518
				8.89768	48.6176							38.2409	62.6095			54.4138	37.2408			68.5689	38.4758							96.4512	62.2186			113.824	31.6415			128.422	41.8893							156.344	47.8561
				8.90834	48.2177							38.2516	62.993							68.5796	37.6847							96.4619	62.0976			113.835	31.9837			128.433	40.5085							156.355	47.2837
				8.91901	48.2242							38.2623	63.6082							68.5903	37.96							96.4725	61.1313			113.845	32.029			128.444	39.652							156.365	47.3025
				8.92968	47.7462							38.2729	64.0101							68.6009	37.9238							96.4832	59.48			113.856	31.7992			128.454	39.0093							156.376	48.3094
				8.94034	46.596							38.2836	63.7346							68.6116	37.3388							96.4939	57.9982			113.867	31.8633			128.465	37.9592							156.387	49.764
				8.95101	45.5838							38.2943	61.7167							68.6223	37.234							96.5045	57.3754			113.877	31.8225			128.476	37.3675							156.397	50.4161
				8.96168	44.7165							38.3049	57.3928							68.6329	36.7214							96.5152	57.2535			113.888	31.7708			128.486	39.4673							156.408	50.7567
				8.97234	43.4177							38.3156	51.8992							68.6436	35.9129							96.5259	56.972			113.899	32.2515			128.497	46.653							156.419	51.5041
				8.98301	41.909							38.3263	48.5917							68.6543	35.3464							96.5365	56.3808			113.909	34.0938			128.508	52.1468							156.429	51.7013
				8.99368	40.2623							38.3369	51.2987							68.6649	35.0128							96.5472	55.7583			113.92	36.0482			128.518	56.0807							156.44	50.5371
				9.00434	38.1184							38.3476	55.9477							68.6756	34.8685							96.5579	55.1353			113.931	36.4589			128.529	61.2376							156.451	47.8427
				9.01501	36.5271							38.3583	56.9329							68.6863	34.4855							96.5685	54.7304			113.941	39.9898			128.54	65.4069							156.461	45.3242
				9.02568	36.5034							38.3689	54.3964							68.6969	33.6037							96.5792	54.1104			113.952	43.7201			128.55	67.3281							156.472	45.0515
				9.03634	44.7533							38.3796	51.6631							68.7076	33.2555							96.5899	53.1227			113.963	44.0419			128.561	67.0664							156.483	44.5154
				9.04701	51.5626							38.3903	53.5266							68.7183	33.8058							96.6005	52.0934			113.973	41.0844			128.572	66.255							156.493	43.6772
				9.05768	54.85							38.4009	57.252							68.7289	41.4396							96.6112	51.4953			113.984	36.6722			128.582	67.5601							156.504	42.6082
				9.06834	60.5236							38.4116	60.0302							68.7396	50.382							96.6219	51.4341			113.995	34.4633			128.593	69.3814							156.515	41.689
				9.07901	65.4054							38.4223	62.2754							68.7503	55.5954							96.6325	51.5039			114.005	34.6378			128.604	70.6224							156.525	43.0023
				9.08968	67.225							38.4329	64.3058							68.7609	58.0616							96.6432	51.109			114.016	38.3896			128.614	70.7421							156.536	45.124
				9.10034	66.7251							38.4436	65.2855							68.7716	58.544							96.6539	50.6115			114.027	42.3818			128.625	70.002							156.547	46.9213
				9.11101	64.2554							38.4543	64.6866							68.7823	57.2352							96.6645	50.7812			114.037	44.6067			128.636	70.308							156.557	47.5605
				9.12168	60.5332							38.4649	64.3485							68.7929	54.7598							96.6752	50.8536			114.048	44.4466			128.646	71.2729							156.568	46.8331
				9.13234	58.6541							38.4756	65.351							68.8036	51.9655							96.6859	50.4923			114.059	42.0728			128.657	71.646							156.579	45.6686
				9.14301	57.424							38.4863	64.7542							68.8143	49.825							96.6965	51.7484			114.069	40.3141			128.668	70.7891							156.589	44.9005
				9.15368	54.2167							38.4969	62.3934							68.8249	50.5779							96.7072	54.2689			114.08	41.7939			128.678	68.2897							156.6	43.726
				9.16434	49.2063							38.5076	59.703							68.8356	51.4035							96.7179	55.4462			114.091	45.0795			128.689	65.8552							156.611	41.7564
				9.17501	44.7376							38.5183	56.4822							68.8463	50.4735							96.7285	55.826			114.101	46.4112			128.7	66.6352							156.621	39.8834
				9.18568	45.938							38.5289	52.3432							68.8569	48.7148							96.7392	56.025			114.112	45.7704			128.71	68.3289							156.632	38.3002
				9.19634	51.4178							38.5396	49.2562							68.8676	46.0086							96.7499	55.9541			114.123	46.3645			128.721	68.3463							156.643	37.1944
				9.20701	53.1415							38.5503	46.9368							68.8783	43.3142							96.7605	55.6138			114.133	47.2501			128.732	67.7958							156.653	36.359
				9.21768	50.2618							38.5609	45.1218							68.8889	44.2142							96.7712	55.2361			114.144	47.3543			128.742	69.5931							156.664	35.2838
				9.22834	44.4905							38.5716	44.4231							68.8996	48.0236							96.7819	55.6549			114.155	47.128			128.753	71.4216							156.675	34.7026
				9.23901	45.6432							38.5823	44.2051							68.9103	54.1095							96.7925	57.2016			114.165	47.1433			128.764	70.6531							156.685	36.618
				9.24968	54.8419							38.5929	43.3002							68.9209	59.0535							96.8032	58.6641			114.176	47.7308			128.774	66.6414							156.696	39.8791
				9.26034	61.549							38.6036	41.5769							68.9316	61.8014							96.8139	59.3902			114.187	48.4955			128.785	62.4782							156.707	40.4322
				9.27101	65.0145							38.6143	40.508							68.9423	63.1626							96.8245	59.7666			114.197	49.1398			128.796	62.027							156.717	38.5298
				9.28168	66.7058							38.6249	39.8654							68.9529	64.1887							96.8352	60.0416			114.208	48.9267			128.806	61.3714							156.728	38.8861
				9.29234	68.0508							38.6356	38.8715							68.9636	65.3669							96.8459	60.1479			114.219	48.0918			128.817	60.5104							156.739	41.9277
				9.30301	69.3689							38.6463	37.5284							68.9743	66.4571							96.8565	60.1872			114.229	47.8876			128.828	59.8007							156.749	43.5635
				9.31368	70.7397							38.6569	36.8573							68.9849	66.5033							96.8672	60.5516			114.24	48.2024			128.838	58.8133							156.76	43.5585
				9.32434	72.0084							38.6676	44.0978							68.9956	64.8509							96.8779	61.2548			114.251	47.9895			128.849	56.8107							156.771	43.1382
				9.33501	72.9966							38.6783	56.448							69.0063	62.7283							96.8885	61.3584			114.261	47.0013			128.86	54.2838							156.781	43.2237
				9.34568	73.8034							38.6889	65.1986							69.0169	63.36							96.8992	60.4564			114.272	45.77			128.87	51.7108							156.792	44.3543
				9.35634	74.7063							38.6996	70.3641							69.0276	66.661							96.9099	59.6375			114.283	45.0498			128.881	48.7779							156.803	45.8397
				9.36701	75.7441							38.7103	72.66							69.0383	68.9443							96.9205	59.786			114.293	45.0118			128.892	45.5642							156.813	45.8445
				9.37768	76.4506							38.7209	72.6562							69.0489	69.6151							96.9312	59.9366			114.304	44.8553			128.902	42.8941							156.824	43.5313
				9.38834	76.6207							38.7316	70.4535							69.0596	69.5908							96.9419	59.5589			114.315	43.6476			128.913	41.5076							156.835	40.025
				9.39901	76.5295							38.7423	66.1324							69.0703	69.3453							96.9525	58.767			114.325	41.65			128.924	43.683							156.845	38.5557
				9.40968	76.2932							38.7529	61.8406							69.0809	68.8191							96.9632	57.5941			114.336	39.7847			128.934	46.795							156.856	37.8994
				9.42034	75.9563							38.7636	59.6623							69.0916	67.5667							96.9739	55.716			114.347	37.9889			128.945	48.9567							156.867	38.5067
				9.43101	75.7255							38.7743	59.6823							69.1023	65.1814							96.9845	53.3702			114.357	36.7886			128.956	53.7461							156.877	40.6906
				9.44168	75.5192							38.7849	61.4578							69.1129	63.5277							96.9952	51.0946			114.368	36.5258			128.966	58.6492							156.888	43.9292
				9.45234	75.0028							38.7956	61.8029							69.1236	64.2953							97.0059	48.5835			114.379	36.7259			128.977	61.3716							156.899	48.8269
				9.46301	74.3243							38.8063	59.7535							69.1343	63.6307							97.0165	46.3422			114.389	38.293			128.988	62.2285							156.909	52.1569
				9.47368	73.7523							38.8169	56.8717							69.1449	61.7627							97.0272	45.4971			114.4	40.7597			128.998	61.9392							156.92	53.2169
				9.48434	72.9514							38.8276	56.4989							69.1556	60.6508							97.0379	45.2253			114.411	41.6092			129.009	60.9752							156.931	52.4558
				9.49501	71.3005							38.8383	61.0961							69.1663	59.7039							97.0485	43.2515			114.421	41.8955			129.02	59.4706							156.941	49.9558
				9.50568	68.9202							38.8489	65.5028							69.1769	58.5089							97.0592	39.6017							129.03	57.6889							156.952	46.0406
				9.51634	66.4298							38.8596	68.1441							69.1876	56.1338							97.0699	37.7344							129.041	56.0411							156.963	42.2219
				9.52701	64.6907							38.8703	69.9544							69.1983	53.6392							97.0805	37.6358							129.052	55.017							156.973	40.4889
				9.53768	64.4659							38.8809	71.6007							69.2089	51.9524							97.0912	38.5275							129.062	56.1031							156.984	39.3941
				9.54834	64.1575							38.8916	72.9843							69.2196	49.7514							97.1019	40.7558							129.073	58.8407							156.995	40.9572
				9.55901	63.9131							38.9023	74.0024							69.2303	46.6406							97.1125	41.8571							129.084	61.6459							157.005	45.6044
				9.56968	64.5443							38.9129	74.6796							69.2409	44.1282							97.1232	42.0494							129.094	64.5615							157.016	47.3265
				9.58034	64.8143							38.9236	74.9342							69.2516	42.6446							97.1339	43.6939							129.105	66.8157							157.027	45.2783
				9.59101	64.1462							38.9343	74.5848							69.2623	41.8068							97.1445	45.1041							129.116	68.2968							157.037	42.4042
				9.60168	61.7283							38.9449	73.7287							69.2729	45.8177							97.1552	44.8082							129.126	69.0679							157.048	40.9332
				9.61234	57.7656							38.9556	72.8469							69.2836	50.8496							97.1659	45.7605							129.137	68.6627							157.059	38.9165
				9.62301	54.3478							38.9663	72.4717							69.2943	51.9342							97.1765	52.2294							129.148	66.9574							157.069	41.1006
				9.63368	51.8394							38.9769	71.7719							69.3049	50.3848							97.1872	57.485							129.158	65.5239							157.08	47.5469
				9.64434	48.1966							38.9876	69.7934							69.3156	51.8631							97.1979	60.4528							129.169	66.4833							157.091	51.4595
				9.65501	43.7697							38.9983	69.4063							69.3263	53.9421							97.2085	61.9801							129.18	68.0214							157.101	53.0058
				9.66568	46.3648							39.0089	71.708							69.3369	54.1718							97.2192	62.616							129.19	69.045							157.112	53.9318
				9.67634	50.5681							39.0196	72.7432							69.3476	53.4588							97.2299	62.3302							129.201	69.2335							157.123	55.0364
				9.68701	52.7758							39.0303	72.6533							69.3583	51.7647							97.2405	61.2395							129.212	69.1532							157.133	55.8433
				9.69768	53.9963							39.0409	71.8109							69.3689	48.8342							97.2512	59.9059							129.222	69.6336							157.144	56.3856
				9.70834	54.3581							39.0516	70.2547							69.3796	46.6256							97.2619	62.0806							129.233	70.1022							157.155	56.7608
				9.71901	54.1681							39.0623	68.2643							69.3903	46.9983							97.2725	65.4277							129.244	70.3025							157.165	56.7873
				9.72968	52.9967							39.0729	64.8285							69.4009	48.7864							97.2832	66.0836							129.254	70.5498							157.176	56.6453
				9.74034	50.7768							39.0836	61.9789							69.4116	50.5987							97.2939	63.7403							129.265	70.8109							157.187	56.3646
				9.75101	48.8044							39.0943	61.4792							69.4223	51.6166							97.3045	59.9386							129.276	70.7819							157.197	55.8409
				9.76168	47.9729							39.1049	60.9349							69.4329	51.9959							97.3152	58.7808							129.286	70.3499							157.208	55.2604
				9.77234	47.5452							39.1156	59.8999							69.4436	53.0167							97.3259	57.3034							129.297	69.4624							157.219	54.4916
				9.78301	49.6084							39.1263	57.9068							69.4543	54.8842							97.3365	54.2429							129.308	68.0996							157.229	53.4686
				9.79368	55.8226							39.1369	56.1766							69.4649	56.8296							97.3472	51.0806							129.318	66.1948							157.24	53.3914
				9.80434	61.6238							39.1476	55.4238							69.4756	58.4563							97.3579	46.6412							129.329	63.7313							157.251	53.6241
				9.81501	65.5602							39.1583	55.2388							69.4863	59.6843							97.3685	43.1828							129.34	62.1669							157.261	52.9805
				9.82568	67.4067							39.1689	54.3509							69.4969	60.7336							97.3792	42.1556							129.35	62.3541							157.272	51.8588
				9.83634	67.6747							39.1796	51.9891							69.5076	61.194							97.3899	41.6882							129.361	63.0994							157.283	50.802
				9.84701	67.6921							39.1903	48.9974							69.5183	60.9168							97.4005	40.961							129.372	64.13							157.293	49.8623
				9.85768	68.2039							39.2009	45.4287							69.5289	60.6858							97.4112	39.2812							129.382	65.4222							157.304	48.59
				9.86834	68.7957							39.2116	43.0305							69.5396	60.8861							97.4219	37.682							129.393	66.9575							157.315	47.355
				9.87901	69.7559							39.2223	46.3622							69.5503	60.9146							97.4325	37.2699							129.404	68.7726							157.325	46.9007
				9.88968	71.2481							39.2329	50.6056							69.5609	60.5684							97.4432	37.0917							129.414	70.5145							157.336	47.2355
				9.90034	72.0864							39.2436	52.184							69.5716	59.9632							97.4539	36.2223							129.425	71.796							157.347	47.7822
				9.91101	71.5265							39.2543	52.3112							69.5823	58.9334							97.4645	35.5897							129.436	72.5433							157.357	47.583
				9.92168	70.1477							39.2649	53.9445							69.5929	57.2179							97.4752	35.5032							129.446	72.8656							157.368	46.9552
				9.93234	69.7543							39.2756	56.5645							69.6036	55.8239							97.4859	35.5457							129.457	72.9775							157.379	47.2245
				9.94301	70.5217							39.2863	57.7471							69.6143	56.3879							97.4965	35.979							129.468	72.9536							157.389	47.4943
				9.95368	71.1516							39.2969	57.0983							69.6249	56.9486							97.5072	35.828							129.478	72.7381							157.4	46.7301
				9.96434	71.3198							39.3076	55.2853							69.6356	56.7658							97.5179	35.2246							129.489	72.3612							157.411	45.3589
				9.97501	71.485							39.3183	53.7401							69.6463	56.1388							97.5285	35.1135							129.5	71.7908							157.421	43.2326
				9.98568	71.9325							39.3289	52.9432							69.6569	54.1231							97.5392	35.3033							129.51	70.9072							157.432	39.9781
				9.99634	72.0609							39.3396	52.2539							69.6676	51.6915							97.5499	35.5093							129.521	69.8098							157.443	37.6599
				10.007	71.0236							39.3503	52.093							69.6783	51.4336							97.5605	35.6402							129.532	69.1841							157.453	36.8633
				10.0177	68.7624							39.3609	52.93							69.6889	52.2185							97.5712	36.6622							129.542	70.0736							157.464	37.3268
				10.0283	66.1466							39.3716	55.0851							69.6996	52.3961							97.5819	38.6621							129.553	72.5652							157.475	41.7016
				10.039	64.8795							39.3823	57.3937							69.7103	51.6051							97.5925	38.6546							129.564	74.6393							157.485	45.229
				10.0497	64.7252							39.3929	58.8508							69.7209	49.986							97.6032	36.5616							129.574	74.1786							157.496	45.145
				10.0603	64.4266							39.4036	59.8828							69.7316	47.682							97.6139	35.3284							129.585	70.8243							157.507	42.7575
				10.071	63.9737							39.4143	61.0985							69.7423	45.9585							97.6245	35.697							129.596	67.6191							157.517	41.5819
				10.0817	63.9267							39.4249	62.2716							69.7529	45.3777							97.6352	41.0132							129.606	66.7721							157.528	43.9189
				10.0923	64.0219							39.4356	63.1704							69.7636	45.5006							97.6459	47.7148							129.617	65.129							157.539	46.1024
				10.103	63.9986							39.4463	64.2489							69.7743	45.0736							97.6565	50.6841							129.628	62.0945							157.549	46.2337
				10.1137	64.1558							39.4569	65.8856							69.7849	43.2335							97.6672	51.7457							129.638	58.8652							157.56	45.294
				10.1243	64.544							39.4676	67.4293							69.7956	40.3532							97.6779	52.6355							129.649	56.6442							157.571	44.3093
				10.135	65.454							39.4783	68.594							69.8063	37.9149							97.6885	53.4865							129.66	54.9494							157.581	44.0198
				10.1457	66.4837							39.4889	69.625							69.8169	37.0792							97.6992	54.9619							129.67	51.9499							157.592	45.4805
				10.1563	66.9529							39.4996	70.4552							69.8276	37.1398							97.7099	56.2945							129.681	49.11							157.603	47.1959
				10.167	66.7322							39.5103	70.7811							69.8383	36.8367							97.7205	56.5925							129.692	47.8591							157.613	47.8943
				10.1777	66.7254							39.5209	70.1791															97.7312	55.2759							129.702	45.9262							157.624	47.982
				10.1883	68.0445							39.5316	68.4888															97.7419	51.9902							129.713	42.981							157.635	47.9083
				10.199	69.2297							39.5423	66.3812															97.7525	47.5834															157.645	47.7146
				10.2097	69.6953							39.5529	64.6098															97.7632	44.4524															157.656	47.5796
				10.2203	69.8063							39.5636	63.4916															97.7739	43.2852															157.667	47.9476
				10.231	70.3942							39.5743	62.8349															97.7845	42.8493															157.677	48.5455
				10.2417	71.8968							39.5849	62.3661															97.7952	43.0247															157.688	48.7799
				10.2523	73.8574							39.5956	62.4734															97.8059	42.4432															157.699	49.023
				10.263	75.9463							39.6063	63.2217															97.8165	41.0262															157.709	49.1509
				10.2737	77.2812							39.6169	63.9239															97.8272	39.4516															157.72	48.9769
				10.2843	76.6985							39.6276	64.0702															97.8379	38.3837															157.731	48.4124
				10.295	73.9234							39.6383	63.5101															97.8485	38.3773															157.741	47.1934
				10.3057	71.0911							39.6489	62.7595															97.8592	38.7015															157.752	45.6926
				10.3163	70.2031							39.6596	63.6033															97.8699	38.1931															157.763	44.5741
				10.327	70.6238							39.6703	65.5189															97.8805	37.5319															157.773	43.1956
				10.3377	73.2892							39.6809	67.0472															97.8912	37.6485															157.784	41.388
				10.3483	76.4145							39.6916	68.5969															97.9019	37.1965															157.795	40.7165
				10.359	77.4522							39.7023	69.7086															97.9125	36.5902															157.805	42.0158
				10.3697	75.3255							39.7129	69.0494															97.9232	37.0188															157.816	43.5721
				10.3803	70.8255							39.7236	67.4835															97.9339	38.0276															157.827	44.4184
				10.391	67.1746							39.7343	66.7502															97.9445	38.9418															157.837	44.3919
				10.4017	65.1736							39.7449	64.7379															97.9552	38.7124															157.848	43.7915
				10.4123	62.4519							39.7556	61.1113															97.9659	38.3047															157.859	43.097
				10.423	57.4302							39.7663	58.4166															97.9765	38.3441															157.869	43.1564
				10.4337	54.1941							39.7769	56.1187															97.9872	37.5231
				10.4443	54.5936							39.7876	53.5636															97.9979	36.7252
				10.455	54.1542							39.7983	52.722															98.0085	36.7285
				10.4657	51.4367							39.8089	51.5119															98.0192	37.2673
				10.4763	47.4477							39.8196	48.7521															98.0299	38.4854
												39.8303	45.8648															98.0405	38.9459
												39.8409	44.2587															98.0512	38.3748
												39.8516	44.0885															98.0619	37.9793
												39.8623	42.9247															98.0725	38.0649
												39.8729	41.256															98.0832	38.1335
												39.8836	40.9195															98.0939	38.0494
												39.8943	40.8021															98.1045	37.9601
												39.9049	38.9501															98.1152	37.7953
																												98.1259	37.5092
																												98.1365	37.3502
			1	min	33.2809			2	32.5353			3	32.1402			4	34.3082			5	32.2454			6	34.9922			98.1472	37.1817
				max	79.662				67.5563				77.5283				74.0369				70.4563				79.2181			98.1579	37.1475
				av	61.2177				46.9548				58.3515				54.0312				50.0446				58.6505			98.1685	37.219
				std	11.5505				7.9581				11.871				10.5339				10.7003				10.3987			98.1792	37.8732
				med	64.818				47.2709				61.0961				55.0738				51.7367				60.6866			98.1899	38.3029
																												98.2005	37.245
																												98.2112	35.9777
																												98.2219	36.0755
																												98.2325	36.2668
																												98.2432	36.0354
																												98.2539	35.9862
																												98.2645	37.1846
																												98.2752	38.2213
																												98.2859	40.4457
																												98.2965	48.2283
																												98.3072	53.685
																												98.3179	55.7191
																												98.3285	55.788
																												98.3392	56.0943
																												98.3499	57.5209
																												98.3605	59.8798
																												98.3712	62.173
																												98.3819	63.2029
																												98.3925	62.7152
																												98.4032	61.4763
																												98.4139	61.5097
																												98.4245	64.6726
																												98.4352	68.1214
																												98.4459	70.0097
																												98.4565	69.8888
																												98.4672	67.8525
																												98.4779	65.0207
																												98.4885	64.0155
																												98.4992	65.7808
																												98.5099	67.814
																												98.5205	68.6702
																												98.5312	67.6959
																												98.5419	65.2804
																												98.5525	63.9389
																												98.5632	63.218
																												98.5739	61.1552
																												98.5845	58.1976
																												98.5952	55.7833
																												98.6059	54.5011
																												98.6165	54.4379
																												98.6272	55.0232
																												98.6379	55.728
																												98.6485	56.2963
																												98.6592	55.9205
																												98.6699	53.862
																												98.6805	49.9609
																												98.6912	45.3726
																												98.7019	42.6774
																												98.7125	41.0303
																												98.7232	39.4401
																												98.7339	38.3765
																												98.7445	40.3678
																												98.7552	45.0802
																												98.7659	46.6443
																												98.7765	44.8567
																												98.7872	42.2121
																												98.7979	41.0597
																												98.8085	42.5924
																												98.8192	48.0413
																												98.8299	52.7488
																												98.8405	55.0462
																												98.8512	55.2272
																												98.8619	54.4541
																												98.8725	53.6287
																												98.8832	52.6779
																												98.8939	51.6504
																												98.9045	50.4044
																												98.9152	49.3309
																												98.9259	48.9792
																												98.9365	48.3094
																												98.9472	46.7475
																												98.9579	46.3221
																												98.9685	48.7817
																												98.9792	52.232
																												98.9899	54.9487
																												99.0005	56.9227
																												99.0112	57.9831
																												99.0219	58.2292
																												99.0325	58.1864
																												99.0432	58.3167
																												99.0539	58.4221
																												99.0645	58.2541
																												99.0752	58.1928
																												99.0859	59.0559
																												99.0965	61.0414
																												99.1072	62.7956
																												99.1179	63.4708
																												99.1285	63.0933
																												99.1392	62.2012
																												99.1499	62.1242
																												99.1605	63.1808
																												99.1712	64.4317
																												99.1819	64.8521
																												99.1925	63.6652
																												99.2032	60.9604
																												99.2139	58.2839
																												99.2245	57.2512
																												99.2352	58.2413
																												99.2459	59.0742
																												99.2565	59.3938
																												99.2672	60.0848
																												99.2779	60.8605
																												99.2885	61.443
																												99.2992	61.962
																												99.3099	62.6651
																												99.3205	63.4773
																												99.3312	63.7496
																												99.3419	62.7902
																												99.3525	61.0303
																												99.3632	60.6055
																												99.3739	60.6123
																												99.3845	59.5616
																												99.3952	57.7911
																												99.4059	56.6569
																												99.4165	55.4055
																												99.4272	52.7244
																												99.4379	49.8269
																												99.4485	48.0038
																												99.4592	47.1375
																												99.4699	47.3707
																												99.4805	48.4631
																												99.4912	48.6657
																												99.5019	46.7542
																												99.5125	43.1732
																											7	min	31.3742			8	31.2697			9	35.4668			10	33.1643			11	31.8998			12	38.0792
																												max	70.0097				58.8612				76.1975				73.9219				67.8188				79.5272
																												av	49.8772				42.5895				58.8614				54.4594				46.4266				63.0278
																												std	10.0787				7.81289				10.6009				8.30896				9.36009				8.62253
																												med	52.0718				42.5442				61.311				55.0207				46.1597				64.3116

## Sheet: Indian- Meaningless text
							Meaningless
			Time_s	Intensity_dB							Time_s	Intensity_dB																							BOYS
		1	8.30668	45.5361		2	Time_s	Intensity_dB		3	33.4648	44.4722		4	Time_s	Intensity_dB		5	ime_s	Intensity_dB		6	Time_s	Intensity_dB		7	Time_s	Intensity_dB		8	Time_s	Intensity_dB			neutral	6	1	Time_s	Intensity_dB		2	Time_s	Intensity_dB		3	Time_s	Intensity_dB		4
neutral	2.6		8.31735	48.4061			21.0045	52.1563			33.4755	47.9899			51.0939	35.1735			63.4819	49.694			78.8341	41.3104			94.7448	61.0973			105.918	46.8028			joy	2.4		8.38647	53.5871			22.0582	32.8425			35.1224	39.8559
joy	3.5		8.32801	49.7049			21.0152	48.6978			33.4861	53.5562			51.1045	38.2956			63.4926	49.2401			78.8448	43.1032			94.7555	69.3275			105.928	46.3566			sad	3,5,8		8.39714	53.1598			22.0689	30.8516			35.1331	52.3022
sad	1.7		8.33868	49.7843			21.0259	42.7857			33.4968	59.3501			51.1152	46.8615			63.5033	48.6175			78.8555	43.8321			94.7662	74.4524			105.939	58.4635			anger	1.7		8.4078	52.241			22.0795	35.6987			35.1438	64.1535
anger	4.8		8.34935	51.3444			21.0365	41.175			33.5075	63.418			51.1259	53.673			63.5139	52.6973			78.8661	45.5687			94.7768	77.249			105.95	69.1274						8.41847	52.1988			22.0902	50.5266			35.1544	70.5222
			8.36001	55.6121			21.0472	42.1062			33.5181	66.1126			51.1365	56.1019			63.5246	56.8823			78.8768	47.1493			94.7875	78.7743			105.96	75.4123						8.42914	54.0987			22.1009	60.2074			35.1651	72.4432
			8.37068	59.4906			21.0579	48.5658			33.5288	68.3308			51.1472	57.7701			63.5353	58.7812			78.8875	48.2533			94.7982	79.3144			105.971	78.4719						8.4398	58.1648			22.1115	67.8451			35.1758	70.6733
			8.38135	61.2873			21.0685	51.6272			33.5395	69.886			51.1579	61.9039			63.5459	59.482			78.8981	54.5806			94.8088	79.0797			105.982	79.8754						8.45047	62.4942			22.1222	75.4249			35.1864	66.7132
			8.39201	61.3687			21.0792	54.6886			33.5501	70.6081			51.1685	64.8065			63.5566	60.209			78.9088	61.5404			94.8195	78.3327			105.992	80.9976						8.46114	66.2855			22.1329	79.9841			35.1971	65.2156
			8.40268	60.952			21.0899	58.6004			33.5608	71.5693			51.1792	65.7878			63.5673	60.8417			78.9195	66.7931			94.8302	77.5288			106.003	82.273						8.4718	69.3444			22.1435	80.9793			35.2078	67.5223
			8.41335	61.13			21.1005	61.665			33.5715	73.298			51.1899	65.8967			63.5779	61.238			78.9301	70.684			94.8408	76.9801			106.014	83.3018						8.48247	71.6152			22.1542	79.684			35.2184	68.9838
			8.42401	61.6796			21.1112	63.5779			33.5821	74.8884			51.2005	66.1802			63.5886	61.4687			78.9408	73.6711			94.8515	76.5127			106.024	83.5319						8.49314	73.0681			22.1649	78.3693			35.2291	69.1969
			8.43468	62.0102			21.1219	65.2383			33.5928	76.2038			51.2112	66.9928			63.5993	61.761			78.9515	75.7022			94.8622	76.2436			106.035	82.9887						8.5038	73.9519			22.1755	78.2749			35.2398	68.9292
			8.44535	62.0922			21.1325	67.7722			33.6035	77.9325			51.2219	68.4504			63.6099	61.906			78.9621	76.7346			94.8728	76.3691			106.046	82.3091						8.51447	74.4621			22.1862	78.925			35.2504	68.3121
			8.45601	62.1423			21.1432	70.3601			33.6141	79.8143			51.2325	70.917			63.6206	61.9739			78.9728	77.0823			94.8835	76.824			106.056	82.2557						8.52514	74.8094			22.1969	79.6186			35.2611	67.3906
			8.46668	62.2174			21.1539	71.7617			33.6248	81.176			51.2432	74.3861			63.6313	62.325			78.9835	77.0898			94.8942	77.5184			106.067	83.1995						8.5358	75.1177			22.2075	80.1573			35.2718	66.529
			8.47735	62.2303			21.1645	72.091			33.6355	82.1934			51.2539	77.6452			63.6419	62.7347			78.9941	76.9738			94.9048	78.3389			106.078	84.6826						8.54647	75.252			22.2182	80.6449			35.2824	65.9956
			8.48801	62.1909			21.1752	72.4448			33.6461	83.0003			51.2645	79.9838			63.6526	63.0716			79.0048	76.8693			94.9155	79.0285			106.088	85.9613						8.55714	74.6492			22.2289	81.1276			35.2931	65.7901
			8.49868	62.1605			21.1859	73.1455			33.6568	83.4838			51.2752	81.5372			63.6633	63.2311			79.0155	76.6177			94.9262	79.5357			106.099	86.5738						8.5678	73.0783			22.2395	81.6053			35.3038	65.9986
			8.50935	62.1378			21.1965	73.8295			33.6675	83.6563			51.2859	82.7063			63.6739	63.163			79.0261	76.2586			94.9368	80.0867			106.11	86.6598						8.57847	71.7923			22.2502	82.1767			35.3144	66.779
			8.52001	62.1758			21.2072	74.5138			33.6781	83.8818			51.2965	83.9086			63.6846	63.0575			79.0368	75.8632			94.9475	80.6418			106.12	86.7414						8.58914	71.1772			22.2609	82.7603			35.3251	67.9174
			8.53068	62.2269			21.2179	75.1814			33.6888	84.1098			51.3072	85.1781			63.6953	62.9346			79.0475	75.4048			94.9582	80.927			106.131	86.9755						8.5998	70.3238			22.2715	83.378			35.3358	69.155
			8.54135	62.3259			21.2285	75.8404			33.6995	84.3402			51.3179	85.8347			63.7059	62.6719			79.0581	74.8462			94.9688	80.7072			106.142	87.1301						8.61047	69.2472			22.2822	84.0974			35.3464	70.1981
			8.55201	62.5577			21.2392	76.5142			33.7101	84.787			51.3285	85.1923			63.7166	62.6115			79.0688	74.163			94.9795	80.0744			106.152	86.8845						8.62114	68.7233			22.2929	84.6543			35.3571	70.5631
			8.56268	62.839			21.2499	76.8842			33.7208	85.1073			51.3392	83.0104			63.7273	62.8251			79.0795	73.5366			94.9902	79.0799			106.163	86.195						8.6318	70.1845			22.3035	84.7484			35.3678	70.4011
			8.57335	63.2125			21.2605	76.7456			33.7315	85.1974			51.3499	80.9581			63.7379	62.9404			79.0901	73.1628			95.0008	76.9478			106.174	85.1794						8.64247	72.1231			22.3142	84.4359			35.3784	70.118
			8.58401	63.5697			21.2712	75.949			33.7421	85.1028			51.3605	81.5469			63.7486	62.8426			79.1008	73.099			95.0115	73.2955			106.184	84.1897						8.65314	73.488			22.3249	84.0729			35.3891	69.8298
			8.59468	63.8665			21.2819	74.5358			33.7528	84.4641			51.3712	82.1344			63.7593	62.8303			79.1115	73.1294			95.0222	68.6224			106.195	83.7944						8.6638	74.5399			22.3355	83.9372			35.3998	69.5233
			8.60535	64.2428			21.2925	72.7513			33.7635	82.9884			51.3819	80.6671			63.7699	63.271			79.1221	73.1081			95.0328	64.2209			106.206	83.955						8.67447	74.986			22.3462	83.7055			35.4104	69.4371
			8.61601	64.761			21.3032	70.8242			33.7741	80.6701			51.3925	77.9992			63.7806	63.8219			79.1328	72.9821			95.0435	67.412			106.216	83.3553						8.68514	75.1381			22.3569	82.4492			35.4211	69.479
			8.62668	65.341			21.3139	69.2375			33.7848	77.0901			51.4032	79.0927			63.7913	64.3547			79.1435	72.3879			95.0542	74.0783			106.227	80.8389						8.69581	75.2436			22.3675	79.9346			35.4318	69.0999
			8.63735	65.9896			21.3245	67.9415			33.7955	72.5206			51.4139	79.5582			63.8019	64.2089			79.1541	71.2173			95.0648	77.3987			106.238	77.195						8.70647	74.9516			22.3782	77.2636			35.4424	68.1426
			8.64801	66.4654			21.3352	65.9823			33.8061	73.2028			51.4245	76.8169			63.8126	62.7286			79.1648	69.9641			95.0755	77.8822			106.248	74.1078						8.71714	74.3866			22.3889	76.101			35.4531	66.257
			8.65868	66.3532			21.3459	63.0074			33.8168	76.9495			51.4352	73.3415			63.8233	59.7868			79.1755	68.7985			95.0862	77.5447			106.259	72.8545						8.72781	73.9667			22.3995	77.4637			35.4638	66.8192
			8.66935	65.2883			21.3565	59.9508			33.8275	78.4382			51.4459	71.4377			63.8339	55.6164			79.1861	66.616			95.0968	77.4937			106.27	74.8177						8.73847	73.8995			22.4102	79.5726			35.4744	68.4301
			8.68001	63.1972			21.3672	57.7649			33.8381	78.5021			51.4565	70.3206			63.8446	52.1951			79.1968	62.518			95.1075	77.4028			106.28	76.5621						8.74914	73.7849			22.4209	80.7122			35.4851	68.5958
			8.69068	61.2932			21.3779	57.1773			33.8488	78.1496			51.4672	69.2473			63.8553	54.1199			79.2075	57.5758			95.1182	77.0129			106.291	76.618						8.75981	73.483			22.4315	81.0618			35.4958	68.4532
			8.70135	60.1275			21.3885	61.3526			33.8595	77.3948			51.4779	68.1693			63.8659	59.9826			79.2181	53.8598			95.1288	75.9983			106.302	76.5032						8.77047	73.2113			22.4422	81.3787			35.5064	67.9287
			8.71201	58.8767			21.3992	66.3967			33.8701	76.4435			51.4885	67.1599			63.8766	63.5952			79.2288	52.7877			95.1395	74.3061			106.312	76.6941						8.78114	73.0613			22.4529	81.628			35.5171	69.0361
			8.72268	57.7437			21.4099	69.2443			33.8808	75.3792			51.4992	66.1878			63.8873	64.8353			79.2395	57.7924			95.1502	71.8539			106.323	76.6233						8.79181	73.0702			22.4635	81.4804			35.5278	70.2387
			8.73335	58.3333			21.4205	70.2144			33.8915	74.4498			51.5099	64.7997			63.8979	65.0109			79.2501	63.45			95.1608	68.8379			106.334	76.241						8.80247	73.1387			22.4742	81.0351			35.5384	70.5512
			8.74401	62.7869			21.4312	70.2426			33.9021	73.6579			51.5205	62.9911			63.9086	64.9462			79.2608	66.4678			95.1715	67.0241			106.344	75.8337						8.81314	73.2893			22.4849	80.4923			35.5491	71.0619
			8.75468	66.623			21.4419	69.9932			33.9128	73.0639			51.5312	61.4336			63.9193	64.7287			79.2715	67.4992			95.1822	66.9565			106.355	75.7004						8.82381	73.7276			22.4955	79.9205			35.5598	71.4364
			8.76535	68.5893			21.4525	69.6141			33.9235	72.9271			51.5419	60.5896			63.9299	64.3438			79.2821	67.5855			95.1928	66.9521			106.366	75.6155						8.83447	74.3438			22.5062	79.3717			35.5704	71.8391
			8.77601	69.4806			21.4632	68.9722			33.9341	72.1631			51.5525	60.1796			63.9406	63.7354			79.2928	67.4757			95.2035	66.8007			106.376	75.2488						8.84514	75.1159			22.5169	78.853			35.5811	72.3132
			8.78668	69.8147			21.4739	67.9216			33.9448	70.92			51.5632	60.3985			63.9513	63.0095			79.3035	67.3265			95.2142	66.8088			106.387	74.4466						8.85581	76.0396			22.5275	78.3302			35.5918	72.6047
			8.79735	69.7177			21.4845	66.5303			33.9555	71.5054			51.5739	61.0791			63.9619	62.2977			79.3141	67.024			95.2248	66.9875			106.398	72.7281						8.86647	76.9098			22.5382	77.9864			35.6024	72.5114
			8.80801	69.3523			21.4952	65.1347			33.9661	71.6673			51.5845	62.5572			63.9726	61.6871			79.3248	66.8119			95.2355	67.2732			106.408	70.2747						8.87714	77.5595			22.5489	77.9554			35.6131	72.1768
			8.81868	68.8386			21.5059	64.037			33.9768	70.9198			51.5952	64.7062			63.9833	61.0993			79.3355	66.7751			95.2462	67.8861			106.419	69.0964						8.88781	78.0433			22.5595	78.083			35.6238	71.9632
			8.82935	68.1682			21.5165	63.4168			33.9875	70.601			51.6059	66.7554			63.9939	60.3058			79.3461	66.7576			95.2568	69.2451			106.43	68.8689						8.89847	78.5329			22.5702	78.1129			35.6344	72.1871
			8.84001	67.5008			21.5272	63.4119			33.9981	70.6195			51.6165	68.4692			64.0046	59.4809			79.3568	66.7081			95.2675	70.6257			106.44	68.6312						8.90914	78.9832			22.5809	77.9546			35.6451	72.4248
			8.85068	66.81			21.5379	63.8939			34.0088	70.6866			51.6272	69.9843			64.0153	58.9322			79.3675	66.5484			95.2782	71.3499			106.451	68.5581						8.91981	79.2326			22.5915	77.6471			35.6558	72.5329
			8.86135	66.1339			21.5485	64.4255			34.0195	70.8619			51.6379	71.7306			64.0259	58.261			79.3781	66.0978			95.2888	71.6892			106.462	68.8004						8.93047	79.2509			22.6022	77.2176			35.6664	72.556
			8.87201	66.3678			21.5592	64.8281			34.0301	71.0012			51.6485	73.728			64.0366	57.7543			79.3888	65.4604			95.2995	71.8288			106.472	69.5321						8.94114	79.11			22.6129	76.7746			35.6771	72.5057
			8.88268	67.1394			21.5699	65.596			34.0408	71.1473			51.6592	75.866			64.0473	57.7995			79.3995	65.0701			95.3102	71.7135			106.483	70.7383						8.95181	78.8769			22.6235	76.4139			35.6878	72.483
			8.89335	67.6392			21.5805	66.695			34.0515	71.5176			51.6699	78.0137			64.0579	57.9787			79.4101	64.8647			95.3208	71.3323			106.494	72.2265						8.96247	78.6296			22.6342	76.1531			35.6984	72.2677
			8.90401	67.8807			21.5912	67.7505			34.0621	72.1681			51.6805	80.397			64.0686	58.2623			79.4208	64.7224			95.3315	70.7238			106.504	73.7393						8.97314	78.6257			22.6449	75.9841			35.7091	71.9017
			8.91468	67.9609			21.6019	68.7958			34.0728	72.6769			51.6912	82.9058			64.0793	58.5327			79.4315	64.5803			95.3422	69.9022			106.515	75.1215						8.98381	78.8228			22.6555	75.8605			35.7198	71.7374
			8.92535	67.9982			21.6125	70.0442			34.0835	72.9836			51.7019	85.0135			64.0899	58.6905			79.4421	64.5554			95.3528	68.9701			106.526	76.4307						8.99447	78.833			22.6662	75.7889			35.7304	71.8689
			8.93601	68.0269			21.6232	71.1546			34.0941	73.2463			51.7125	86.4899			64.1006	58.7067			79.4528	65.2204			95.3635	68.5			106.536	77.8354						9.00514	78.7118			22.6769	75.6953			35.7411	72.0352
			8.94668	68.1282			21.6339	71.8794			34.1048	73.6062			51.7232	87.5545			64.1113	58.5319			79.4635	66.6651			95.3742	68.6651			106.547	79.2465						9.01581	78.6657			22.6875	75.4744			35.7518	72.0836
			8.95735	68.3885			21.6445	72.2839			34.1155	73.9272			51.7339	88.2306			64.1219	58.5916			79.4741	67.5118			95.3848	68.8617			106.558	80.3535						9.02647	78.442			22.6982	75.2889			35.7624	72.1725
			8.96801	68.9227			21.6552	72.4477			34.1261	73.9429			51.7445	88.3692			64.1326	58.9002			79.4848	67.4813			95.3955	68.8722			106.568	81.0057						9.03714	77.3897			22.7089	75.3094			35.7731	72.4148
			8.97868	69.4237			21.6659	72.4676			34.1368	73.7877			51.7552	88.1545			64.1433	59.0648			79.4955	67.0773			95.4062	68.7284			106.579	81.2978						9.04781	75.1794			22.7195	75.3234			35.7838	72.8439
			8.98935	69.6178			21.6765	72.4988			34.1475	73.6905			51.7659	87.8267			64.1539	59.1797			79.5061	66.5624			95.4168	68.2276			106.59	81.3849						9.05847	72.8264			22.7302	75.1819			35.7944	73.267
			9.00001	69.658			21.6872	72.4008			34.1581	73.494			51.7765	87.5002			64.1646	59.394			79.5168	66.0062			95.4275	66.8746			106.6	81.3086						9.06914	73.429			22.7409	74.9313			35.8051	73.4279
			9.01068	69.6532			21.6979	71.972			34.1688	73.1522			51.7872	87.2723			64.1753	59.6106			79.5275	65.3248			95.4382	64.4574			106.611	81.0573						9.07981	76.0848			22.7515	74.5545			35.8158	73.3025
			9.02135	69.5701			21.7085	71.3373			34.1795	72.9287			51.7979	86.792			64.1859	59.7912			79.5381	64.4724			95.4488	64.2908			106.622	80.6298						9.09047	77.9665			22.7622	74.0666			35.8264	73.0635
			9.03201	69.3993			21.7192	70.6803			34.1901	72.91			51.8085	85.277			64.1966	60.0812			79.5488	63.5988			95.4595	67.7491			106.632	80.2687						9.10114	78.6959			22.7729	73.6111			35.8371	72.8053
			9.04268	69.2748			21.7299	70.0306			34.2008	72.834			51.8192	82.1875			64.2073	59.8025			79.5595	62.8255			95.4702	70.4972			106.643	80.3274						9.11181	78.6713			22.7835	72.8937			35.8478	72.6151
			9.05335	69.2993			21.7405	69.5427			34.2115	72.6171			51.8299	77.5814			64.2179	60.232			79.5701	62.1553			95.4808	72.8354			106.654	80.4342						9.12247	78.3761			22.7942	71.3848			35.8584	72.6523
			9.06401	69.4895			21.7512	69.0208			34.2221	72.4133			51.8405	73.1162			64.2286	61.4935			79.5808	61.6249			95.4915	74.9879			106.664	80.313						9.13314	77.796			22.8049	68.8354			35.8691	72.6287
			9.07468	69.7249			21.7619	68.2857			34.2328	72.2383			51.8512	74.1169			64.2393	61.3972			79.5915	61.1622			95.5022	76.3431			106.675	80.0982						9.14381	76.6866			22.8155	68.2536			35.8798	72.3172
			9.08535	69.8997			21.7725	67.6088			34.2435	72.6013			51.8619	77.2527			64.2499	61.5755			79.6021	60.7988			95.5128	76.3975			106.686	79.6954						9.15447	74.7508			22.8262	72.9925			35.8904	71.8287
			9.09601	69.9688			21.7832	67.0719			34.2541	73.1375			51.8725	78.6683			64.2606	62.0446			79.6128	61.0789			95.5235	74.8007			106.696	79.0063						9.16514	71.5648			22.8369	76.5805			35.9011	71.284
			9.10668	69.8373			21.7939	66.6488			34.2648	72.9545			51.8832	78.3117			64.2713	60.8264			79.6235	61.719			95.5342	71.3278			106.707	77.2057						9.17581	66.6473			22.8475	77.8605			35.9118	70.715
			9.11735	69.4285			21.8045	65.837			34.2755	72.2061			51.8939	76.8457			64.2819	60.3249			79.6341	61.8215			95.5448	65.5687			106.718	74.4289						9.18647	59.5317			22.8582	78.2026			35.9224	69.9664
			9.12801	68.8971			21.8152	63.8031			34.2861	71.0403			51.9045	74.8573			64.2926	60.0708			79.6448	61.6597			95.5555	56.6636			106.728	74.6743						9.19714	50.1794			22.8689	78.6139			35.9331	69.0622
			9.13868	68.4518			21.8259	61.0603			34.2968	69.1796			51.9152	72.2889			64.3033	59.7573			79.6555	61.6275			95.5662	44.4139			106.739	75.8854						9.20781	41.9792			22.8795	79.1346			35.9438	67.9873
			9.14935	68.0428			21.8365	63.2332			34.3075	66.4186			51.9259	69.0663			64.3139	60.2725			79.6661	61.7035			95.5768	37.5028			106.75	75.4297						9.21847	55.4837			22.8902	79.128			35.9544	66.4491
			9.16001	67.6348			21.8472	68.0573			34.3181	64.2599			51.9365	65.4152			64.3246	60.7659			79.6768	61.73			95.5875	33.9755			106.76	74.1901						9.22914	65.6269			22.9009	77.2928			35.9651	63.8518
			9.17068	67.4174			21.8579	71.0309			34.3288	68.5374			51.9472	60.7734			64.3353	61.1222			79.6875	61.1654			95.5982	34.2175			106.771	73.0262						9.23981	70.3645			22.9115	72.6281			35.9758	59.986
			9.18135	67.3487			21.8685	71.9108			34.3395	73.7302			51.9579	53.942			64.3459	61.4225			79.6981	60.555			95.6088	33.299			106.782	71.6792						9.25047	71.1283			22.9222	65.5702			35.9864	57.6348
			9.19201	67.0534			21.8792	71.0242			34.3501	76.7619			51.9685	45.0584			64.3566	61.7184			79.7088	62.6946			95.6195	32.5947			106.792	70.4938						9.26114	71.0436			22.9329	58.8176			35.9971	57.191
			9.20268	66.537			21.8899	69.4783			34.3608	78.9586			51.9792	39.5646			64.3673	61.9543			79.7195	64.8367			95.6302	36.1749			106.803	70.9224						9.27181	72.305			22.9435	51.8672			36.0078	56.5926
			9.21335	66.126			21.9005	68.1604			34.3715	80.7088			51.9899	36.0377			64.3779	62.3641			79.7301	65.927			95.6408	36.6557			106.814	69.4668						9.28247	73.0485			22.9542	44.6616			36.0184	59.045
			9.22401	66.023			21.9112	66.575			34.3821	81.0912			52.0005	36.5981			64.3886	62.5457			79.7408	67.0555			95.6515	36.7208			106.824	72.114						9.29314	73.1658			22.9649	44.9458			36.0291	61.7585
			9.23468	66.1718			21.9219	63.4347			34.3928	79.5692			52.0112	39.6348			64.3993	62.5524			79.7515	68.2673			95.6622	36.8197			106.835	76.9985						9.30381	73.0469			22.9755	57.625			36.0398	62.5425
			9.24535	66.3866			21.9325	57.4336			34.4035	76.6159			52.0219	42.0028			64.4099	62.9425			79.7621	69.8973			95.6728	34.4864			106.846	77.1357						9.31447	72.7062			22.9862	70.8156			36.0504	61.4407
			9.25601	66.0746			21.9432	49.259			34.4141	73.6048			52.0325	42.2309			64.4206	63.4409			79.7728	71.7972			95.6835	34.8501			106.856	76.3405						9.32514	72.3422			22.9969	78.7745			36.0611	58.4892
			9.26668	64.5278			21.9539	46.201			34.4248	71.1491			52.0432	38.7595			64.4313	63.4714			79.7835	73.5008			95.6942	35.3374			106.867	76.1928						9.33581	72.5781			23.0075	82.0474			36.0718	53.6188
			9.27735	61.393			21.9645	45.4191			34.4355	68.5713			52.0539	37.7031			64.4419	63.3806			79.7941	74.6372			95.7048	36.0979			106.878	73.7289						9.34647	73.028			23.0182	81.9572			36.0824	47.7549
			9.28801	58.0392			21.9752	44.5291			34.4461	65.5471			52.0645	37.129			64.4526	63.1271			79.8048	74.8427			95.7155	46.0312			106.888	68.3179						9.35714	73.1994			23.0289	81.4114			36.0931	42.4046
			9.29868	59.1673			21.9859	43.767			34.4568	61.5104			52.0752	34.8114			64.4633	62.4149			79.8155	73.6713			95.7262	56.5675			106.899	65.7358						9.36781	73.2932			23.0395	81.9185			36.1038	39.0438
			9.30935	62.3049			21.9965	43.993			34.4675	55.6757			52.0859	37.8342			64.4739	60.8906			79.8261	70.5994			95.7368	64.9878			106.91	65.5991						9.37847	73.4659			23.0502	82.3459			36.1144	36.8606
			9.32001	63.9426			22.0072	46.1703			34.4781	48.8588			52.0965	45.7854			64.4846	58.096			79.8368	64.8961			95.7475	70.8175			106.92	62.6453						9.38914	73.5266			23.0609	82.5556			36.1251	36.4569
			9.33068	64.5455			22.0179	47.402			34.4888	45.0986			52.1072	53.4806			64.4953	54.8524			79.8475	55.8931			95.7582	74.4808			106.931	60.8677						9.39981	73.2463			23.0715	82.7255			36.1358	38.294
			9.34135	64.9903			22.0285	47.3711			34.4995	43.7403			52.1179	58.2991			64.5059	55.5698			79.8581	44.7298			95.7688	76.3273			106.942	54.3828						9.41047	72.5392			23.0822	82.715			36.1464	34.2208
			9.35201	65.2534			22.0392	48.2189			34.5101	43.7949			52.1285	60.5696			64.5166	59.2481			79.8688	37.8015			95.7795	76.561			106.952	53.3763						9.42114	71.4771			23.0929	82.4745			36.1571	40.2711
			9.36268	65.0865			22.0499	49.628			34.5208	45.2492			52.1392	60.9434			64.5273	62.0299			79.8795	37.5501			95.7902	75.7403			106.963	47.6394						9.43181	70.1564			23.1035	82.1519			36.1678	51.9141
			9.37335	63.9497			22.0605	45.7096			34.5315	46.3867			52.1499	60.6215			64.5379	63.4112			79.8901	35.0048			95.8008	75.129			106.974	39.5566						9.44247	68.7093			23.1142	81.797			36.1784	58.2459
			9.38401	60.8011			22.0712	49.1203			34.5421	44.7913			52.1605	60.3686			64.5486	64.0857			79.9008	33.0788			95.8115	75.205			106.984	38.1255						9.45314	67.3494			23.1249	81.4463			36.1891	59.5232
			9.39468	54.8401			22.0819	56.7827			34.5528	39.1661			52.1712	60.4533			64.5593	64.5878			79.9115	33.7292			95.8222	75.504			106.995	43.6019						9.46381	66.1946			23.1355	81.1908			36.1998	58.4192
			9.40535	46.3092			22.0925	63.0137			34.5635	34.3964			52.1819	60.8843			64.5699	64.9451			79.9221	33.3616			95.8328	75.7984			107.006	53.6887						9.47447	65.3603			23.1462	81.0176			36.2104	60.1221
			9.41601	39.2858			22.1032	67.6685			34.5741	37.068			52.1925	61.5749			64.5806	65.0196			79.9328	34.1322			95.8435	75.8782			107.016	62.1231						9.48514	64.614			23.1569	80.9495			36.2211	62.0008
			9.42668	39.1688			22.1139	69.8582			34.5848	44.4398			52.2032	62.2909			64.5913	64.6856			79.9435	38.335			95.8542	75.8187			107.027	67.9212						9.49581	63.7019			23.1675	80.9111			36.2318	63.4303
			9.43735	39.3542			22.1245	70.2516			34.5955	51.5906			52.2139	63.0278			64.6019	63.8033			79.9541	41.354			95.8648	75.8608			107.038	70.8263						9.50647	62.4424			23.1782	80.7926			36.2424	65.0443
			9.44801	37.6516			22.1352	70.2465			34.6061	58.0022			52.2245	63.384			64.6126	61.7223			79.9648	47.968			95.8755	75.9122			107.048	71.9993						9.51714	60.1349			23.1889	80.7447			36.2531	66.5081
			9.45868	40.1186			22.1459	70.6169			34.6168	62.6677			52.2352	63.6876			64.6233	57.8616			79.9755	55.4387			95.8862	75.7938			107.059	72.9655						9.52781	55.6213			23.1995	80.7789			36.2638	67.5791
			9.46935	40.2249			22.1565	70.9936			34.6275	65.0446			52.2459	63.8905			64.6339	53.4811			79.9861	61.1373			95.8968	75.5758			107.07	73.6239						9.53847	49.1337			23.2102	80.7691			36.2744	68.3475
			9.48001	37.2039			22.1672	71.18			34.6381	66.0283			52.2565	63.7221			64.6446	50.0682			79.9968	64.1755			95.9075	75.3503			107.08	73.9284						9.54914	43.9651			23.2209	80.532			36.2851	68.9438
			9.49068	36.6141			22.1779	71.3568			34.6488	66.1675			52.2672	63.5866			64.6553	46.7953			80.0075	65.6495			95.9182	75.1553			107.091	74.584						9.55981	39.2649			23.2315	79.8333			36.2958	69.2934
			9.50135	44.2483			22.1885	71.5983			34.6595	65.707			52.2779	63.8777			64.6659	42.5291			80.0181	67.0391			95.9288	74.9279			107.102	75.772						9.57047	34.8462			23.2422	78.4685			36.3064	69.4858
			9.51201	51.7634			22.1992	71.7935			34.6701	65.2484			52.2885	63.8319			64.6766	41.2263			80.0288	68.2345			95.9395	74.5928			107.112	76.6197						9.58114	35.4286			23.2529	76.6888			36.3171	69.5474
			9.52268	55.7101			22.2099	72.1568			34.6808	65.1563			52.2992	63.1337			64.6873	41.7565			80.0395	68.7918			95.9502	74.3112			107.123	77.0946						9.59181	35.4094			23.2635	74.6939			36.3278	69.1525
			9.53335	59.3859			22.2205	72.4705			34.6915	65.2074			52.3099	62.4564			64.6979	41.715			80.0501	68.8804			95.9608	74.1031			107.134	77.5532						9.60247	31.8024			23.2742	71.8831			36.3384	68.7964
			9.54401	62.233			22.2312	72.2928			34.7021	64.9264			52.3205	62.0179			64.7086	40.6784			80.0608	68.8396			95.9715	73.7623			107.144	77.7347						9.61314	35.1492			23.2849	68.6507			36.3491	69.0178
			9.55468	63.5957			22.2419	71.7478			34.7128	64.0353			52.3312	61.6416			64.7193	38.969			80.0715	68.7424			95.9822	73.2467			107.155	77.6081						9.62381	38.9576			23.2955	65.3408			36.3598	69.5531
			9.56535	64.4016			22.2525	71.1365			34.7235	62.8922			52.3419	61.4003			64.7299	39.2568			80.0821	68.785			95.9928	72.6236			107.166	77.6916						9.63447	39.8474			23.3062	61.3239			36.3704	70.3681
			9.57601	64.944			22.2632	70.6101			34.7341	62.0692			52.3525	61.2481			64.7406	39.249			80.0928	69.1535			96.0035	71.4723			107.176	77.5333						9.64514	39.4953			23.3169	57.504			36.3811	71.373
			9.58668	65.429			22.2739	69.9643			34.7448	61.552			52.3632	60.7693			64.7513	38.3427			80.1035	69.7734			96.0142	68.9628			107.187	76.3684						9.65581	41.502			23.3275	54.7273			36.3918	72.116
			9.59735	65.758			22.2845	69.0365			34.7555	61.2295			52.3739	59.8161			64.7619	36.1382			80.1141	70.2794			96.0248	64.2751			107.198	75.1783						9.66647	51.5494			23.3382	52.4122			36.4024	72.4814
			9.60801	65.9395			22.2952	68.1097			34.7661	61.0721			52.3845	57.9582			64.7726	39.0461			80.1248	70.483			96.0355	57.1728			107.208	74.6495						9.67714	58.3914			23.3489	50.2663			36.4131	72.387
			9.61868	66.0638			22.3059	67.3427			34.7768	61.2267			52.3952	54.4919			64.7833	47.3509			80.1355	70.4649			96.0462	49.1994			107.219	74.3479						9.68781	62.335			23.3595	48.1861			36.4238	72.5323
			9.62935	65.9811			22.3165	66.5338			34.7875	61.4784			52.4059	48.4555			64.7939	51.3688			80.1461	70.2031			96.0568	41.9052			107.23	74.0626						9.69847	65.9187			23.3702	45.9202			36.4344	73.5326
			9.64001	65.7621			22.3272	65.5114			34.7981	61.6488			52.4165	39.584			64.8046	55.2055			80.1568	69.4158			96.0675	38.9495			107.24	74.0337						9.70914	68.3304			23.3809	45.495			36.4451	75.3057
			9.65068	65.6332			22.3379	64.0641			34.8088	61.6835			52.4272	34.4605			64.8153	59.626			80.1675	68.133			96.0782	37.8265			107.251	74.0895						9.7198	69.6264			23.3915	49.0595			36.4558	74.863
			9.66135	65.4726			22.3485	62.3825			34.8195	61.3974			52.4379	32.2007			64.8259	61.8512			80.1781	66.7508			96.0888	37.5484			107.262	74.0227						9.73047	70.7871			23.4022	55.6163			36.4664	71.3298
			9.67201	65.0964			22.3592	60.5329			34.8301	60.6502			52.4485	35.2802			64.8366	62.2995			80.1888	65.4916			96.0995	38.9844			107.272	73.4094						9.74114	71.9149			23.4129	60.1114			36.4771	67.2332
			9.68268	64.6572			22.3699	58.5504			34.8408	59.8078			52.4592	40.838			64.8473	61.816			80.1995	64.5081			96.1102	37.5601			107.283	71.9018						9.7518	72.829			23.4235	62.9896			36.4878	63.3839
			9.69335	64.0637			22.3805	56.8081			34.8515	59.4192			52.4699	42.3108			64.8579	60.6671			80.2101	63.6764			96.1208	33.4457			107.294	70.4905						9.76247	73.4289			23.4342	68.3815			36.4984	59.8885
			9.70401	63.5045			22.3912	54.4961			34.8621	59.4441			52.4805	41.7508			64.8686	59.3035			80.2208	63.1376			96.1315	30.633			107.304	68.6264						9.77314	73.7533			23.4449	73.4244			36.5091	61.8164
			9.71468	63.2009			22.4019	50.0957			34.8728	59.4624			52.4912	39.8971			64.8793	58.1108			80.2315	62.9604			96.1422	33.1896			107.315	65.9708						9.7838	73.9646			23.4555	75.8683			36.5198	64.938
			9.72535	62.8672			22.4125	46.106			34.8835	59.3337			52.5019	35.1782			64.8899	57.2732			80.2421	62.7927			96.1528	33.4437			107.326	61.8541						9.79447	74.0318			23.4662	76.3793			36.5304	63.813
			9.73601	62.1834			22.4232	45.9894			34.8941	59.0776			52.5125	33.3043			64.9006	56.6893			80.2528	62.4771			96.1635	35.197			107.336	55.5709						9.80514	73.5619			23.4769	76.1652			36.5411	68.1494
			9.74668	61.4302			22.4339	44.9776			34.9048	58.6675			52.5232	43.6472			64.9113	56.3792			80.2635	61.8145			96.1742	46.2727			107.347	49.4313						9.8158	72.4374			23.4875	75.9428			36.5518	69.7866
			9.75735	60.7863			22.4445	44.8205			34.9155	58.1631			52.5339	56.3333			64.9219	56.2114			80.2741	60.9239			96.1848	61.3214			107.358	46.3128						9.82647	70.873			23.4982	75.7991			36.5624	67.4882
			9.76801	60.2101			22.4552	44.7427			34.9261	57.506			52.5445	66.5985			64.9326	56.0702			80.2848	60.3946			96.1955	71.354			107.368	43.9214						9.83714	69.0025			23.5089	75.5897			36.5731	66.1621
			9.77868	59.773			22.4659	41.6894			34.9368	56.8239			52.5552	75.1214			64.9433	55.9237			80.2955	60.5653			96.2062	76.9547			107.379	39.4355						9.8478	66.8104			23.5195	75.4711			36.5838	64.8183
			9.78935	59.5083			22.4765	34.3459			34.9475	56.3525			52.5659	80.2502			64.9539	55.8162			80.3061	60.7368			96.2168	79.1339			107.39	39.6515						9.85847	64.3349			23.5302	75.503			36.5944	60.7113
			9.80001	59.3387			22.4872	31.5226			34.9581	55.8331			52.5765	81.498			64.9646	55.9588			80.3168	60.4113			96.2275	78.8883			107.4	45.3262						9.86914	61.6221			23.5409	75.4057			36.6051	61.3582
			9.81068	59.0537			22.4979	29.7433			34.9688	54.2293			52.5872	79.7382			64.9753	56.1846			80.3275	59.7127			96.2382	77.5467			107.411	48.6705						9.8798	59.1732			23.5515	74.9697			36.6158	59.5023
			9.82135	58.5095			22.5085	33.0752			34.9795	50.1057			52.5979	77.1175			64.9859	56.2804			80.3381	58.9419			96.2488	76.4916			107.422	52.3823						9.89047	57.5799			23.5622	74.4403			36.6264	55.8196
			9.83201	57.7729			22.5192	37.0447			34.9901	42.6556			52.6085	75.0755			64.9966	56.1464			80.3488	58.2863			96.2595	75.8563			107.432	56.4469						9.90114	55.0643			23.5729	74.2448			36.6371	58.8881
			9.84268	56.9504			22.5299	39.2206			35.0008	34.8023			52.6192	74.0655			65.0073	56.014			80.3595	57.5407			96.2702	75.1343			107.443	57.5097						9.9118	50.2337			23.5835	74.2033			36.6478	62.6409
			9.85335	55.8928			22.5405	45.1651			35.0115	34.2699			52.6299	73.126			65.0179	55.7901			80.3701	56.7046			96.2808	74.1222			107.454	59.2647						9.92247	46.3123			23.5942	74.1361			36.6584	64.6004
			9.86401	54.1803			22.5512	57.9064			35.0221	34.5996			52.6405	70.1333			65.0286	55.5684			80.3808	55.4045			96.2915	72.5295			107.464	61.3065						9.93314	45.0532			23.6049	74.0491			36.6691	65.8328
			9.87468	51.2922			22.5619	67.8805			35.0328	33.3287			52.6512	64.8813			65.0393	55.3601			80.3915	52.2543			96.3022	70.07			107.475	61.9114						9.9438	41.879			23.6155	73.9547			36.6798	66.6259
			9.88535	46.7715			22.5725	73.9288			35.0435	32.663			52.6619	57.6193			65.0499	54.927			80.4021	45.9985			96.3128	66.5619			107.486	62.4307						9.95447	46.3581			23.6262	74.0045			36.6904	67.5062
			9.89601	40.8135			22.5832	77.8668			35.0541	30.7222			52.6725	48.3931			65.0606	54.4706			80.4128	37.9217			96.3235	61.5753			107.496	66.2613						9.96514	45.8407			23.6369	74.1683			36.7011	68.25
			9.90668	35.7135			22.5939	80.8868			35.0648	29.0175			52.6832	42.7158			65.0713	54.2136			80.4235	34.7023			96.3342	54.7859			107.507	70.9313						9.9758	43.8137			23.6475	73.6233			36.7118	68.7954
			9.91735	35.2294			22.6045	82.8696			35.0755	30.2835			52.6939	43.6537			65.0819	53.9816			80.4341	35.7719			96.3448	46.7725			107.518	73.3713						9.98647	43.4474			23.6582	71.3591			36.7224	69.4838
			9.92801	38.1701			22.6152	83.6713			35.0861	33.3821			52.7045	44.2839			65.0926	53.5937			80.4448	38.7648			96.3555	39.912			107.528	74.5893						9.99714	43.3226			23.6689	67.3718			36.7331	70.247
			9.93868	37.1824			22.6259	83.8408			35.0968	43.4964			52.7152	44.0297			65.1033	52.7267			80.4555	38.9715			96.3662	38.4425			107.539	75.6481						10.0078	43.9702			23.6795	62.903			36.7438	70.8349
			9.94935	41.2758			22.6365	84.3111			35.1075	49.4086			52.7259	44.4372			65.1139	51.6385			80.4661	39.327			96.3768	37.996			107.55	76.6464						10.0185	46.3724			23.6902	57.8271			36.7544	71.1939
			9.96001	42.1758			22.6472	85.0804			35.1181	52.233			52.7365	45.7781			65.1246	50.8094			80.4768	44.8782			96.3875	37.2498			107.56	76.2407						10.0291	45.7668			23.7009	51.4616			36.7651	71.4405
			9.97068	40.4514			22.6579	85.1159			35.1288	59.0822			52.7472	46.8658			65.1353	49.7402			80.4875	50.0305			96.3982	38.4067			107.571	74.4019						10.0398	49.8662			23.7115	43.3201			36.7758	71.5855
			9.98135	44.1401			22.6685	83.5279			35.1395	65.7775			52.7579	45.4703			65.1459	48.4093			80.4981	56.5564			96.4088	40.1111			107.582	72.0361						10.0505	56.4			23.7222	34.9616			36.7864	71.469
			9.99201	44.5018			22.6792	79.9902			35.1501	70.4067			52.7685	42.421			65.1566	47.6632			80.5088	64.6417			96.4195	41.5922			107.592	68.036						10.0611	58.8016			23.7329	31.3172			36.7971	71.0401
			10.0027	45.4307			22.6899	74.5406			35.1608	74.0136			52.7792	41.1441			65.1673	47.3605			80.5195	69.9188			96.4302	41.9167			107.603	61.6159						10.0718	57.3359			23.7435	33.3011			36.8078	70.2724
			10.0133	47.1512			22.7005	67.7611			35.1715	76.7624			52.7899	41.2221			65.1779	46.8016			80.5301	72.4636			96.4408	40.9754			107.614	55.4816						10.0825	57.8802			23.7542	35.9527			36.8184	68.7747
			10.024	46.2783			22.7112	59.7636			35.1821	78.6408			52.8005	41.9744			65.1886	45.7514			80.5408	73.3437			96.4515	39.6582			107.624	49.5388						10.0931	61.7001			23.7649	44.9975			36.8291	65.8807
			10.0347	48.79			22.7219	50.1445			35.1928	79.6482			52.8112	43.2755			65.1993	44.0271			80.5515	73.3079			96.4622	39.7028			107.635	48.8787						10.1038	64.3036			23.7755	53.3776			36.8398	61.4699
			10.0453	54.8744			22.7325	41.6762			35.2035	79.9371			52.8219	43.2355			65.2099	41.6232			80.5621	72.3953			96.4728	38.3748			107.646	50.3054						10.1145	66.0681			23.7862	57.2744			36.8504	58.0396
			10.056	59.6008			22.7432	35.9993			35.2141	80.1754			52.8325	42.8285			65.2206	38.4866			80.5728	70.2288			96.4835	36.8159			107.656	48.6154						10.1251	67.1776			23.7969	58.1548			36.8611	59.0572
			10.0667	63.0807			22.7539	34.0399			35.2248	80.6621			52.8432	43.5568			65.2313	34.9811			80.5835	66.5458			96.4942	37.7045			107.667	47.9672						10.1358	68.0584			23.8075	60.7011			36.8718	57.7799
			10.0773	65.1059			22.7645	34.7091			35.2355	80.3372			52.8539	43.7821			65.2419	33.1958			80.5941	61.9776			96.5048	36.6656			107.678	46.6295						10.1465	69.3604			23.8182	69.3328			36.8824	57.7496
			10.088	66.2915			22.7752	34.8748			35.2461	78.1947			52.8645	42.8544			65.2526	34.6038			80.6048	57.3374			96.5155	32.8385			107.688	46.5789						10.1571	70.623			23.8289	76.0943			36.8931	60.0475
			10.0987	67.0072			22.7859	32.2483			35.2568	74.4203			52.8752	40.973			65.2633	35.0787			80.6155	51.5916			96.5262	31.2793			107.699	47.4036						10.1678	70.8383			23.8395	79.6573			36.9038	59.8593
			10.1093	67.0554			22.7965	30.8872			35.2675	69.6369			52.8859	40.7753			65.2739	34.5253			80.6261	43.9123			96.5368	30.9522			107.71	47.2366						10.1785	69.6604			23.8502	80.7901			36.9144	57.8967
			10.12	66.4213			22.8072	30.4373			35.2781	63.5143			52.8965	40.9892			65.2846	35.0492			80.6368	36.3474			96.5475	32.9831			107.72	48.648						10.1891	67.7134			23.8609	80.3974			36.9251	56.7801
			10.1307	65.0371			22.8179	29.2068			35.2888	58.0918			52.9072	37.6149			65.2953	34.6876			80.6475	33.9552			96.5582	34.8075			107.731	49.8625						10.1998	66.2633			23.8715	79.4174			36.9358	55.7676
			10.1413	62.6372			22.8285	29.6471			35.2995	55.5421			52.9179	34.228			65.3059	32.3255			80.6581	34.3097			96.5688	34.2544			107.742	48.6883						10.2105	65.6927			23.8822	78.6991			36.9464	53.3824
			10.152	59.1329			22.8392	31.0958			35.3101	52.3731			52.9285	34.6827			65.3166	31.122			80.6688	34.4498			96.5795	33.7378			107.752	46.6815						10.2211	65.4074			23.8929	78.3341			36.9571	48.7962
			10.1627	54.5196			22.8499	33.0409			35.3208	46.7127			52.9392	32.7372			65.3273	28.5791			80.6795	33.9032			96.5902	32.457			107.763	47.3711						10.2318	65.2178			23.9035	77.9516			36.9678	47.329
			10.1733	49.6838			22.8605	32.5706			35.3315	39.1079			52.9499	30.6743			65.3379	27.1536			80.6901	34.2036			96.6008	32.4609			107.774	48.0228						10.2425	65.3686			23.9142	76.9724			36.9784	52.1031
			10.184	44.6261			22.8712	33.9629			35.3421	38.9081			52.9605	26.6871			65.3486	28.0181			80.7008	34.9774			96.6115	33.383			107.784	46.8586						10.2531	66.6423			23.9249	74.797			36.9891	57.0647
			10.1947	46.6794			22.8819	36.9064			35.3528	41.0221			52.9712	25.8918			65.3593	32.9765			80.7115	36.0271			96.6222	36.964			107.795	44.7216						10.2638	69.8609			23.9355	71.9268			36.9998	58.8538
			10.2053	47.3099			22.8925	36.4584			35.3635	40.8302			52.9819	26.7219			65.3699	37.2678			80.7221	37.053			96.6328	49.9356			107.806	43.9224						10.2745	73.1241			23.9462	70.5348			37.0104	58.1292
			10.216	44.8175			22.9032	34.6884			35.3741	39.8651			52.9925	30.3172			65.3806	43.6353			80.7328	37.3409			96.6435	62.4662			107.816	43.9637						10.2851	75.1015			23.9569	72.4826			37.0211	59.1019
			10.2267	47.1694			22.9139	34.9439			35.3848	37.8209			53.0032	34.5439			65.3913	48.454			80.7435	37.082			96.6542	71.1984			107.827	41.7012						10.2958	75.9847			23.9675	75.9118			37.0318	61.6708
			10.2373	48.48			22.9245	32.324			35.3955	35.8492			53.0139	46.8897			65.4019	51.9779			80.7541	36.7876			96.6648	76.5275			107.838	37.3269						10.3065	76.1759			23.9782	78.5384			37.0424	63.1147
			10.248	46.6302			22.9352	31.807			35.4061	35.3255			53.0245	57.9451			65.4126	56.6481			80.7648	36.8531			96.6755	79.365			107.848	35.1596						10.3171	76.0414			23.9889	79.6969			37.0531	64.5309
			10.2587	44.1522			22.9459	34.03			35.4168	34.4054			53.0352	64.84			65.4233	59.6525			80.7755	36.9874			96.6862	80.632			107.859	33.3776						10.3278	75.8308			23.9995	79.806			37.0638	65.8578
			10.2693	42.9438			22.9565	33.057			35.4275	33.7018			53.0459	69.8805			65.4339	60.6975			80.7861	37.2244			96.6968	81.237			107.87	32.1597						10.3385	75.5327			24.0102	79.5478			37.0744	66.9152
			10.28	41.6808			22.9672	31.2376			35.4381	33.9158			53.0565	73.387			65.4446	61.0258			80.7968	36.9884			96.7075	81.4198			107.88	33.5008						10.3491	75.193			24.0209	79.2088			37.0851	67.8489
			10.2907	41.3172			22.9779	29.6647			35.4488	34.3268			53.0672	75.8463			65.4553	60.9919			80.8075	36.7685			96.7182	81.1136			107.891	35.9149						10.3598	74.8318			24.0315	78.8591			37.0958	68.574
			10.3013	42.5314			22.9885	28.4585			35.4595	33.8095			53.0779	77.6656			65.4659	60.5994			80.8181	37.0437			96.7288	80.5077			107.902	37.5404						10.3705	74.6188			24.0422	78.5386			37.1064	69.5052
			10.312	42.3711			22.9992	26.3149			35.4701	33.9756			53.0885	79.5242			65.4766	59.821			80.8288	36.9128			96.7395	79.9187			107.912	37.4687						10.3811	74.7791			24.0529	78.2178			37.1171	70.8733
			10.3227	44.5717			23.0099	26.6725			35.4808	35.4588			53.0992	81.2264			65.4873	58.521			80.8395	35.9398			96.7502	79.5263			107.923	36.3306						10.3918	75.1385			24.0635	77.9524			37.1278	71.4656
			10.3333	48.3548			23.0205	27.3491			35.4915	35.5665			53.1099	80.2239			65.4979	56.8351			80.8501	35.7192			96.7608	79.3566			107.934	36.6255						10.4025	75.3629			24.0742	77.7713			37.1384	70.7837
			10.344	50.1211			23.0312	32.1192			35.5021	32.9429			53.1205	77.1378			65.5086	54.3067			80.8608	35.3514			96.7715	79.3568			107.944	40.3922						10.4131	75.4297			24.0849	77.6761			37.1491	69.2361
			10.3547	50.2821			23.0419	42.3361			35.5128	31.2772			53.1312	75.352			65.5193	49.7563			80.8715	34.8867			96.7822	79.2473			107.955	51.1192						10.4238	75.4239			24.0955	77.8084			37.1598	67.951
			10.3653	51.3585			23.0525	47.523			35.5235	31.8677			53.1419	74.6325			65.5299	42.9266			80.8821	34.1365			96.7928	78.3614			107.966	64.0884						10.4345	75.3251			24.1062	78.3219			37.1704	66.8315
			10.376	51.9299			23.0632	48.1805			35.5341	30.7843			53.1525	73.2497			65.5406	39.7141			80.8928	34.8612			96.8035	76.2748			107.976	72.5839						10.4451	75.0851			24.1169	79.1193			37.1811	66.1586
			10.3867	49.7306			23.0739	50.8507			35.5448	30.0845			53.1632	69.6998			65.5513	39.0452			80.9035	35.7597			96.8142	73.7208			107.987	77.5186						10.4558	74.6659			24.1275	79.8489			37.1918	67.3227
			10.3973	45.194			23.0845	57.8866			35.5555	30.7261			53.1739	66.1738			65.5619	39.3393			80.9141	34.143			96.8248	71.4058			107.998	80.2313						10.4665	74.148			24.1382	80.0681			37.2024	70.2325
			10.408	42.0028			23.0952	62.545			35.5661	29.6611			53.1845	69.092			65.5726	40.1975			80.9248	33.1799			96.8355	68.2191			108.008	81.1642						10.4771	73.709			24.1489	79.5141			37.2131	72.315
			10.4187	40.0982			23.1059	65.1647			35.5768	27.9853			53.1952	71.4523			65.5833	39.1445			80.9355	32.5987			96.8462	64.0587			108.019	80.1547						10.4878	73.3231			24.1595	78.2921			37.2238	73.0335
			10.4293	40.7926			23.1165	66.4461			35.5875	25.322			53.2059	70.1495			65.5939	37.8886			80.9461	29.1072			96.8568	63.5493			108.03	78.2185						10.4985	72.8674			24.1702	76.9674			37.2344	72.947
			10.44	41.9432			23.1272	66.8626			35.5981	29.1599			53.2165	66.0971			65.6046	38.2821			80.9568	27.1432			96.8675	68.332			108.04	77.9934						10.5091	72.3506			24.1809	76.1521			37.2451	72.6768
			10.4507	42.7666			23.1379	67.1058			35.6088	31.3287			53.2272	62.6062			65.6153	38.1022			80.9675	28.9305			96.8782	72.2764			108.051	78.998						10.5198	71.7887			24.1915	75.7633			37.2558	72.4971
			10.4613	42.0201			23.1485	67.0188			35.6195	29.5961			53.2379	60.8383			65.6259	37.7384			80.9781	31.1358			96.8888	73.7836			108.062	79.4721						10.5305	71.1636			24.2022	75.3497			37.2664	72.3939
			10.472	39.6653			23.1592	66.233			35.6301	34.6393			53.2485	59.5158			65.6366	37.6476			80.9888	32.0498			96.8995	73.1684			108.072	79.3838						10.5411	70.4807			24.2129	74.8494			37.2771	72.3106
			10.4827	37.4517			23.1699	64.9385			35.6408	44.3438			53.2592	58.8952			65.6473	37.6347			80.9995	31.7449			96.9102	71.5815			108.083	79.4093						10.5518	69.8488			24.2235	74.4609			37.2878	72.2314
			10.4933	39.1493			23.1805	63.1321			35.6515	52.9655			53.2699	60.7005			65.6579	36.9525			81.0101	33.0553			96.9208	70.1596			108.094	79.3242						10.5625	69.4597			24.2342	74.3569			37.2984	72.1636
			10.504	39.0129			23.1912	60.2717			35.6621	59.3391			53.2805	64.7234			65.6686	37.0307			81.0208	37.2404			96.9315	69.2483			108.104	78.7848						10.5731	69.4309			24.2449	74.3777			37.3091	72.1008
			10.5147	35.6605			23.2019	56.7028			35.6728	63.8529			53.2912	68.3157			65.6793	38.2724			81.0315	36.9143			96.9422	68.872			108.115	78.0771						10.5838	69.6907			24.2555	74.2107			37.3198	72.1362
			10.5253	35.8769			23.2125	55.8465			35.6835	66.2575			53.3019	70.2576			65.6899	38.4844			81.0421	40.4499			96.9528	68.8449			108.126	76.9027						10.5945	70.0734			24.2662	73.9398			37.3304	72.3307
			10.536	35.8196			23.2232	59.1857			35.6941	67.6113			53.3125	70.631			65.7006	38.2828			81.0528	47.6909			96.9635	68.9128			108.136	76.8871						10.6051	69.7088			24.2769	73.7953			37.3411	72.6573
			10.5467	35.5783			23.2339	62.2165			35.7048	68.6867			53.3232	70.1766			65.7113	38.9702			81.0635	54.4335			96.9742	68.9058			108.147	80.5213						10.6158	67.6538			24.2875	74.0662			37.3518	73.1418
			10.5573	37.0529			23.2445	63.8269			35.7155	69.1906			53.3339	69.6819			65.7219	39.5276			81.0741	62.434			96.9848	68.7925			108.158	83.5106						10.6265	64.6893			24.2982	74.582			37.3624	73.8113
			10.568	34.6541			23.2552	64.731			35.7261	69.1915			53.3445	69.7321			65.7326	40.4726			81.0848	68.2868			96.9955	68.8672			108.168	84.5896						10.6371	62.7674			24.3089	74.7615			37.3731	74.4747
			10.5787	35.1321			23.2659	65.3493			35.7368	69.2482			53.3552	69.8737			65.7433	42.0803			81.0955	71.6796			97.0062	69.6611			108.179	84.4574						10.6478	64.9574			24.3195	73.9928			37.3838	74.8637
			10.5893	42.8494			23.2765	65.5367			35.7475	69.625			53.3659	69.3105			65.7539	42.8704			81.1061	73.7464			97.0168	70.9704			108.19	83.5489						10.6585	69.4739			24.3302	72.8866			37.3944	75.0107
			10.6	50.0606			23.2872	64.908			35.7581	70.0834			53.3765	68.0131			65.7646	41.81			81.1168	75.2734			97.0275	72.1653			108.2	82.3002						10.6691	72.9858			24.3409	72.6928			37.4051	75.0706
			10.6107	55.6199			23.2979	63.5244			35.7688	70.5392			53.3872	66.4862			65.7753	39.4006			81.1275	76.4954			97.0382	72.9814			108.211	81.2965						10.6798	74.8386			24.3515	73.0817			37.4158	75.001
			10.6213	59.3745			23.3085	62.0197			35.7795	70.9087			53.3979	64.8967			65.7859	38.2285			81.1381	77.1975			97.0488	73.295			108.222	80.6982						10.6905	75.4495			24.3622	73.9965			37.4264	74.8148
			10.632	62.1233			23.3192	60.9806			35.7901	70.8786			53.4085	62.9044			65.7966	35.9293			81.1488	77.3566			97.0595	73.092			108.232	80.354						10.7011	75.4443			24.3729	75.4132			37.4371	74.6652
			10.6427	63.4618			23.3299	60.6013			35.8008	69.8819			53.4192	61.7266			65.8073	34.5518			81.1595	77.0636			97.0702	72.5632			108.243	79.9852						10.7118	75.2631			24.3835	76.3585			37.4478	74.6207
			10.6533	63.9836			23.3405	60.7789			35.8115	68.6622			53.4299	71.2043			65.8179	35.8961			81.1701	76.1891			97.0808	72.0331			108.254	79.5657						10.7225	75.2903			24.3942	76.5497			37.4584	74.6837
			10.664	64.3167			23.3512	61.3449			35.8221	67.6364			53.4405	77.0957			65.8286	35.424			81.1808	74.6581			97.0915	71.7189			108.264	79.52						10.7331	75.8681			24.4049	76.4543			37.4691	75.4913
			10.6747	64.5202			23.3619	62.2332			35.8328	65.5379			53.4512	78.7044			65.8393	35.4351			81.1915	72.7833			97.1022	71.4884			108.275	79.9236						10.7438	76.9755			24.4155	76.225			37.4798	75.4517
			10.6853	64.5628			23.3725	63.3359			35.8435	63.2794			53.4619	85.3472			65.8499	35.1109			81.2021	71.5082			97.1128	71.2382			108.286	80.6786						10.7545	78.1423			24.4262	75.9547			37.4904	78.9999
			10.696	64.42			23.3832	64.4574			35.8541	64.3445			53.4725	88.2615			65.8606	33.4974			81.2128	71.195			97.1235	71.0445			108.296	83.119						10.7651	78.9687			24.4369	75.9851			37.5011	83.4486
			10.7067	64.2961			23.3939	65.4158			35.8648	68.08			53.4832	88.7738			65.8713	31.094			81.2235	70.3998			97.1342	70.9198			108.307	85.7674						10.7758	79.3838			24.4475	76.666			37.5118	86.0706
			10.7173	64.1866			23.4045	66.1911			35.8755	70.6629			53.4939	89.3274			65.8819	31.0228			81.2341	68.0391			97.1448	70.8218			108.318	88.56						10.7865	79.3634			24.4582	77.6988			37.5224	86.7014
			10.728	64.0426			23.4152	66.8186			35.8861	72.3794			53.5045	86.9691			65.8926	34.0416			81.2448	64.4122			97.1555	70.8789			108.328	88.7923						10.7971	78.9053			24.4689	78.5183			37.5331	86.6497
			10.7387	63.8608			23.4259	67.11			35.8968	74.5025			53.5152	83.5397			65.9033	33.9069			81.2555	60.9267			97.1662	71.2428			108.339	88.015						10.8078	78.2168			24.4795	79.0713			37.5438	85.3679
			10.7493	63.5278			23.4365	66.9316			35.9075	76.0656			53.5259	85.317			65.9139	33.9236			81.2661	60.5882			97.1768	72.0439			108.35	89.5035						10.8185	77.5627			24.4902	79.6719			37.5544	84.0237
			10.76	63.0096			23.4472	66.3492			35.9181	75.5574			53.5365	87.073			65.9246	35.1791			81.2768	64.0693			97.1875	73.1291			108.36	89.3184						10.8291	76.9464			24.5009	80.3698			37.5651	86.8774
			10.7707	62.3065			23.4579	65.3693			35.9288	72.7651			53.5472	87.7111			65.9353	33.4169			81.2875	67.16			97.1982	74.0637			108.371	89.559						10.8398	75.9937			24.5115	80.7014			37.5758	87.3633
			10.7813	61.6417			23.4685	64.0954			35.9395	69.4793			53.5579	85.7162			65.9459	28.4257			81.2981	68.8788			97.2088	74.547			108.382	89.6942						10.8505	74.3794			24.5222	80.1815			37.5864	86.5278
			10.792	60.8349			23.4792	62.8899			35.9501	67.5868			53.5685	84.3249			65.9566	25.9265			81.3088	69.8973			97.2195	74.4551			108.392	89.1277						10.8611	72.4399			24.5329	79.2151			37.5971	85.0586
			10.8027	59.1819			23.4899	62.0009			35.9608	66.3286			53.5792	83.9486			65.9673	28.0227			81.3195	70.4671			97.2302	73.9625			108.403	88.1129						10.8718	70.1888			24.5435	78.688			37.6078	82.5973
			10.8133	57.5187			23.5005	61.3632			35.9715	65.2066			53.5899	83.4029			65.9779	29.0267			81.3301	70.1858			97.2408	73.2915			108.414	85.1504						10.8825	67.9551			24.5542	78.2111			37.6184	83.0385
			10.824	58.3807			23.5112	61.0634			35.9821	64.6866			53.6005	81.9412			65.9886	27.1302			81.3408	68.4182			97.2515	72.3717			108.424	81.694						10.8931	67.5751			24.5649	77.069			37.6291	80.8803
			10.8347	60.2858			23.5219	61.2049			35.9928	64.8342			53.6112	81.2222			65.9993	33.2814			81.3515	65.0471			97.2622	70.8897			108.435	79.4205						10.9038	69.6112			24.5755	75.1508			37.6398	76.6912
			10.8453	61.519			23.5325	61.6049			36.0035	65.087			53.6219	82.4517			66.0099	43.353			81.3621	61.5942			97.2728	68.1895			108.446	78.0825						10.9145	73.8784			24.5862	71.7133			37.6504	76.2551
			10.856	62.1652			23.5432	61.9736			36.0141	64.9159			53.6325	81.2283			66.0206	49.482			81.3728	60.027			97.2835	64.9915			108.456	80.4677						10.9251	79.8048			24.5969	65.4434			37.6611	73.5994
			10.8667	62.7681			23.5539	62.251			36.0248	64.6515			53.6432	79.4641			66.0313	54.1407			81.3835	59.9309			97.2942	64.8523			108.467	80.061						10.9358	84.2279			24.6075	55.3059			37.6718	71.6369
			10.8773	63.4929			23.5645	62.5459			36.0355	64.9667			53.6539	77.4062			66.0419	58.7925			81.3941	60.8146			97.3048	66.6043			108.478	79.661						10.9465	84.2043			24.6182	43.6884			37.6824	71.5021
			10.888	64.148			23.5752	63.1073			36.0461	65.3344			53.6645	78.0706			66.0526	62.0038			81.4048	62.1285			97.3155	67.4475			108.488	79.3661						10.9571	82.5638			24.6289	38.429			37.6931	73.1348
			10.8987	64.619			23.5859	63.9092			36.0568	65.6173			53.6752	79.7927			66.0633	64.6954			81.4155	63.3072			97.3262	67.3474			108.499	79.2722						10.9678	82.6481			24.6395	31.8758			37.7038	77.0043
			10.9093	64.8202			23.5965	64.6034			36.0675	66.4034			53.6859	81.2477			66.0739	67.4606			81.4261	64.1692			97.3368	66.8803			108.51	78.592						10.9785	84.9507			24.6502	34.2954			37.7144	77.4553
			10.92	64.5714			23.6072	64.8586			36.0781	67.3177			53.6965	81.916			66.0846	69.1852			81.4368	64.8249			97.3475	66.3108			108.52	77.4764						10.9891	87.2149			24.6609	46.9393			37.7251	78.1651
			10.9307	63.9654			23.6179	64.2589			36.0888	68.0543			53.7072	82.9434			66.0953	69.4352			81.4475	65.6358			97.3582	65.7797			108.531	77.4466						10.9998	86.4166			24.6715	62.6558			37.7358	81.0733
			10.9413	63.246			23.6285	62.309			36.0995	69.2424			53.7179	84.8443			66.1059	69.2459			81.4581	66.7485			97.3688	65.8154			108.542	77.343						11.0105	85.5794			24.6822	72.8491			37.7464	81.829
			10.952	62.5976			23.6392	59.5674			36.1101	71.1555			53.7285	86.6145			66.1166	69.2876			81.4688	67.7651			97.3795	67.5514			108.552	75.0822						11.0211	83.9717			24.6929	78.4512			37.7571	79.9354
			10.9627	62.2003			23.6499	58.4032			36.1208	73.1423			53.7392	87.402			66.1273	68.9946			81.4795	68.2049			97.3902	69.9625			108.563	71.9316						11.0318	78.5517			24.7035	80.3062			37.7678	79.9308
			10.9733	62.0643			23.6605	57.3774			36.1315	74.5162			53.7499	87.5646			66.1379	68.3241			81.4901	67.836			97.4008	72.1026			108.574	70.1847						11.0425	76.877			24.7142	79.3754			37.7784	80.6861
			10.984	62.0643			23.6712	55.1855			36.1421	75.0142			53.7605	87.2718			66.1486	67.6274			81.5008	66.7332			97.4115	74.3501			108.584	72.7004						11.0531	73.4183			24.7249	78.0634			37.7891	77.7962
			10.9947	62.1309			23.6819	54.7836			36.1528	74.8259			53.7712	86.631			66.1593	67.0183			81.5115	65.297			97.4222	76.5465			108.595	75.8861						11.0638	71.085			24.7355	78.5495			37.7998	75.5348
			11.0053	62.1872			23.6925	56.0696			36.1635	74.2856			53.7819	86.0347			66.1699	66.4386			81.5221	64.1625			97.4328	78.4976			108.606	77.2617						11.0745	71.9542			24.7462	79.6916			37.8104	75.4611
			11.016	62.2575			23.7032	57.3886			36.1741	73.7323			53.7925	84.5141			66.1806	65.8049			81.5328	63.6646			97.4435	80.1058			108.616	77.0515						11.0851	72.5676			24.7569	80.7554			37.8211	73.3848
			11.0267	62.2865			23.7139	57.9908			36.1848	73.3971			53.8032	81.482			66.1913	65.3296			81.5435	63.8877			97.4542	81.2269			108.627	75.9514						11.0958	72.7567			24.7675	81.6792			37.8318	70.098
			11.0373	62.0927			23.7245	57.8156			36.1955	73.2131			53.8139	77.8811			66.2019	64.9491			81.5541	64.8841			97.4648	81.6131			108.638	74.7115						11.1065	72.6636			24.7782	82.5514			37.8424	69.0931
			11.048	61.6841			23.7352	57.4507			36.2061	72.9098			53.8245	75.5285			66.2126	64.5149			81.5648	66.4139			97.4755	80.862			108.648	73.7006						11.1171	72.5419			24.7889	83.3115			37.8531	69.7326
			11.0587	61.3034			23.7459	57.3255			36.2168	72.2789			53.8352	73.7019			66.2233	64.1192			81.5755	67.8997			97.4862	78.6981			108.659	72.7388						11.1278	72.2443			24.7995	83.7865			37.8638	70.0724
			11.0693	61.0432			23.7565	57.7325			36.2275	71.2871			53.8459	70.5226			66.2339	63.9031			81.5861	68.8681			97.4968	75.4478			108.67	71.8557						11.1385	71.8067			24.8102	83.9037			37.8744	70.2076
			11.08	60.8524			23.7672	58.4163			36.2381	70.2311			53.8565	65.3091			66.2446	63.9105			81.5968	69.137			97.5075	72.1753			108.68	71.2331						11.1491	71.0136			24.8209	83.7214			37.8851	74.7543
			11.0907	60.6851			23.7779	58.9495			36.2488	69.5518			53.8672	58.6149			66.2553	64.1629			81.6075	68.9464			97.5182	70.1067			108.691	70.5966						11.1598	69.8793			24.8315	83.3718			37.8958	78.6248
			11.1013	60.6175			23.7885	59.6344			36.2595	69.2738			53.8779	52.4623			66.2659	64.447			81.6181	68.8409			97.5288	68.6326			108.702	69.7739						11.1705	68.3633			24.8422	82.9721			37.9064	85.5046
			11.112	60.7497			23.7992	60.802			36.2701	69.2026			53.8885	51.2139			66.2766	64.1202			81.6288	69.0034			97.5395	65.4433			108.712	68.6561						11.1811	65.9909			24.8529	82.4647			37.9171	88.0721
			11.1227	61.1265			23.8099	62.1976			36.2808	69.05			53.8992	49.5988			66.2873	62.6882			81.6395	69.3959			97.5502	59.1184			108.723	67.3025						11.1918	62.0374			24.8635	81.8161			37.9278	90.2579
			11.1333	61.7943			23.8205	63.3708			36.2915	68.1098			53.9099	47.6378			66.2979	60.1578			81.6501	69.8877			97.5608	50.1698			108.734	66.0127						11.2025	55.9607			24.8742	81.116			37.9384	90.9757
			11.144	62.6177			23.8312	63.8499			36.3021	66.4988			53.9205	46.7075			66.3086	58.3426			81.6608	70.0927			97.5715	42.2666			108.744	64.7759						11.2131	48.2909			24.8849	80.3575			37.9491	89.6524
			11.1547	63.3461			23.8419	63.3511			36.3128	67.305			53.9312	44.2368			66.3193	60.6329			81.6715	70.0451			97.5822	34.3423			108.755	63.4826						11.2238	43.0565			24.8955	79.3717			37.9598	89.4536
			11.1653	63.8446			23.8525	62.2515			36.3235	68.4791			53.9419	40.7707			66.3299	63.7778			81.6821	69.852			97.5928	30.4334			108.766	61.8131						11.2345	43.9255			24.9062	78.0324			37.9704	88.9227
			11.176	64.1259			23.8632	61.5995			36.3341	67.4676			53.9525	39.8047			66.3406	65.4183			81.6928	69.3021			97.6035	32.8861			108.776	59.4458						11.2451	45.9455			24.9169	76.5669			37.9811	83.2094
			11.1867	64.3836			23.8739	61.646			36.3448	66.26			53.9632	41.7723			66.3513	66.2861			81.7035	68.1092			97.6142	33.1348			108.787	55.9114						11.2558	44.4599			24.9275	75.3187			37.9918	81.9833
			11.1973	64.6721			23.8845	61.5937			36.3555	67.6749			53.9739	43.9378			66.3619	67.2411			81.7141	66.1996			97.6248	32.8853			108.798	50.9276						11.2665	39.5605			24.9382	73.9625			38.0024	87.3158
			11.208	64.9238			23.8952	61.3986			36.3661	67.7661			53.9845	43.5009			66.3726	68.3216			81.7248	65.2315			97.6355	31.3855			108.808	43.9595						11.2771	39.2247			24.9489	71.5791			38.0131	88.4481
			11.2187	65.1992			23.9059	61.0341			36.3768	65.2188			53.9952	41.7667			66.3833	68.9822			81.7355	65.42			97.6462	31.4735			108.819	41.9452						11.2878	39.6542			24.9595	67.8025			38.0238	86.551
			11.2293	65.5965			23.9165	59.8025			36.3875	63.9012			54.0059	51.0871			66.3939	68.6789			81.7461	64.4399			97.6568	37.8568			108.83	39.5385						11.2985	33.8042			24.9702	63.16			38.0344	82.7854
			11.24	65.9576			23.9272	56.5145			36.3981	64.6824			54.0165	60.162			66.4046	67.2264			81.7568	62.7391			97.6675	51.4114			108.84	38.2674						11.3091	33.0013			24.9809	57.5439			38.0451	79.7442
			11.2507	66.2678			23.9379	50.5628			36.4088	64.038			54.0272	68.4717			66.4153	64.7994			81.7675	62.4808			97.6782	61.9522			108.851	36.6483						11.3198	36.5521			24.9915	50.2261			38.0558	84.0896
			11.2613	66.3926			23.9485	42.64			36.4195	63.8694			54.0379	75.7132			66.4259	61.8209			81.7781	62.5118			97.6888	68.0986			108.862	42.6028						11.3305	37.1876			25.0022	40.8976			38.0664	85.8292
			11.272	66.3605			23.9592	36.4395			36.4301	65.6079			54.0485	80.1183			66.4366	58.8279			81.7888	62.4713			97.6995	71.3624			108.872	47.3948						11.3411	38.9791			25.0129	34.0042			38.0771	82.6288
			11.2827	66.2264			23.9699	36.1214			36.4408	68.1977			54.0592	81.5712			66.4473	56.1848			81.7995	63.313			97.7102	73.0319			108.883	48.9497						11.3518	49.0865			25.0235	31.9852			38.0878	74.4349
			11.2933	65.8393			23.9805	33.6091			36.4515	71.0876			54.0699	81.753			66.4579	53.912			81.8101	64.296			97.7208	73.8194			108.894	51.9225						11.3625	58.7793			25.0342	31.0586			38.0984	68.0424
			11.304	65.2002			23.9912	31.2003			36.4621	73.7598			54.0805	83.5498			66.4686	52.3648			81.8208	64.8913			97.7315	74.1799			108.904	51.3544						11.3731	63.1179			25.0449	30.9247			38.1091	70.7207
			11.3147	64.4843			24.0019	30.4388			36.4728	75.9154			54.0912	84.584			66.4793	52.503			81.8315	65.6298			97.7422	74.2127			108.915	53.8078						11.3838	63.6641			25.0555	31.2293			38.1198	71.0462
			11.3253	63.787			24.0125	28.0578			36.4835	77.6121			54.1019	85.1289			66.4899	54.8276			81.8421	67.5201			97.7528	74.0972			108.926	55.194						11.3945	64.9456			25.0662	31.3759			38.1304	69.0332
			11.336	62.8093			24.0232	31.6371			36.4941	78.3648			54.1125	85.8081			66.5006	57.6998			81.8528	69.336			97.7635	74.1338			108.936	54.0392						11.4051	67.4652			25.0769	34.1334			38.1411	68.5668
			11.3467	61.4299			24.0339	36.5103			36.5048	77.8863			54.1232	85.0503			66.5113	59.7111			81.8635	70.3573			97.7742	74.3347			108.947	55.7511						11.4158	69.1815			25.0875	39.1347			38.1518	68.4912
			11.3573	60.2512			24.0445	41.3154			36.5155	76.6907			54.1339	82.9431			66.5219	60.8019			81.8741	71.2748			97.7848	74.5367			108.958	59.5479						11.4265	70.4643			25.0982	48.2392			38.1624	68.2056
			11.368	60.0548			24.0552	44.2621			36.5261	75.3053			54.1445	81.3702			66.5326	61.3784			81.8848	72.5336			97.7955	74.6299			108.968	64.9445						11.4371	71.7888			25.1089	53.8865			38.1731	68.1485
			11.3787	61.7494			24.0659	51.9196			36.5368	73.6936			54.1552	80.4298			66.5433	61.793			81.8955	74.1224			97.8062	74.6309			108.979	69.1831						11.4478	73.4094			25.1195	59.0602			38.1838	67.9932
			11.3893	63.9107			24.0765	58.7698			36.5475	71.4883			54.1659	79.7947			66.5539	62.0881			81.9061	75.8124			97.8168	74.4808			108.99	71.5095						11.4585	75.1			25.1302	67.8964			38.1944	67.9776
			11.4	64.7435			24.0872	62.6039			36.5581	69.6918			54.1765	78.9408			66.5646	62.2391			81.9168	77.361			97.8275	74.1763			109	72.4486						11.4691	76.6839			25.1409	73.5033			38.2051	67.9921
			11.4107	64.5035			24.0979	64.4973			36.5688	69.6998			54.1872	77.6986			66.5753	62.2954			81.9275	78.8198			97.8382	73.7247			109.011	72.5462						11.4798	78.1111			25.1515	75.2525			38.2158	67.5298
			11.4213	63.8572			24.1085	65.253			36.5795	70.0808			54.1979	75.9767			66.5859	62.2977			81.9381	79.9178			97.8488	73.2076			109.022	72.3923						11.4905	79.063			25.1622	74.6113			38.2264	67.0717
			11.432	63.1948			24.1192	65.0646			36.5901	70.0788			54.2085	75.4115			66.5966	62.1436			81.9488	80.0051			97.8595	72.7994			109.032	72.4598						11.5011	79.3309			25.1729	73.7418			38.2371	66.2486
			11.4427	62.4633			24.1299	64.4535			36.6008	69.7432			54.2192	74.8295			66.6073	61.7663			81.9595	78.9314			97.8702	72.4936			109.043	72.7037						11.5118	79.0392			25.1835	73.6115			38.2478	64.4878
			11.4533	61.5746			24.1405	64.0308			36.6115	68.6061			54.2299	72.5879			66.6179	60.9708			81.9701	77.0443			97.8808	72.1873			109.054	72.8743						11.5225	78.5247			25.1942	73.9135			38.2584	62.5643
			11.464	61.1202			24.1512	63.8931			36.6221	65.4382			54.2405	69.9177			66.6286	59.7532			81.9808	74.9626			97.8915	72.1256			109.064	73.3379						11.5331	77.987			25.2049	74.3227			38.2691	60.4206
			11.4747	61.1767			24.1619	63.9317			36.6328	59.0794			54.2512	67.9482			66.6393	58.567			81.9915	72.848			97.9022	72.2068			109.075	74.097						11.5438	77.368			25.2155	74.6449			38.2798	58.156
			11.4853	61.1993			24.1725	63.9607			36.6435	49.7696			54.2619	65.9158			66.6499	57.7196			82.0021	70.3879			97.9128	72.3428			109.086	74.8271						11.5545	76.5527			25.2262	74.7862			38.2904	67.6286
			11.496	61.0831			24.1832	63.7476			36.6541	44.7888			54.2725	64.2057			66.6606	57.1837			82.0128	68.4177			97.9235	72.5315			109.096	75.1989						11.5651	75.4661			25.2369	74.7354			38.3011	70.9422
			11.5067	61.061			24.1939	63.2777			36.6648	42.9218			54.2832	62.188			66.6713	57.2456			82.0235	66.6876			97.9342	72.6007			109.107	74.9816						11.5758	74.041			25.2475	74.5949			38.3118	70.2454
			11.5173	61.2737			24.2045	62.7134			36.6755	43.5166			54.2939	59.2268			66.6819	57.929			82.0341	63.63			97.9448	72.0598			109.118	74.4338						11.5865	72.0195			25.2582	74.484			38.3224	75.9101
			11.528	61.6831			24.2152	62.2567			36.6861	47.7317			54.3045	56.5099			66.6926	58.9332			82.0448	58.7691			97.9555	70.2485			109.128	73.9732						11.5971	68.9413			25.2689	74.4163			38.3331	78.3071
			11.5387	62.1969			24.2259	62.0054			36.6968	51.8477			54.3152	55.252			66.7033	60.1273			82.0555	54.2443			97.9662	67.0301			109.139	73.284						11.6078	64.1424			25.2795	74.3328			38.3438	76.9552
			11.5493	62.5998			24.2365	61.7106			36.7075	59.2459			54.3259	52.8236			66.7139	61.4613			82.0661	50.438			97.9768	62.449			109.15	72.0292						11.6185	57.5861			25.2902	74.1952			38.3544	76.4844
			11.56	62.813			24.2472	61.2427			36.7181	62.5506			54.3365	49.057			66.7246	62.6784			82.0768	47.2092			97.9875	56.1976			109.16	70.6332						12.2423	73.1241			25.3009	73.9761			38.3651	75.3198
			11.5707	62.9128			24.2579	60.574			36.7288	62.2468			54.3472	45.6883			66.7353	63.8837			82.0875	43.2002			97.9982	49.536			109.171	69.4059						12.253	71.0822			25.3115	73.6886			38.3758	70.2596
			11.5813	62.9844			24.2685	60.1273			36.7395	59.5829			54.3579	42.8905			66.7459	67.1199			82.0981	41.2313			98.0088	44.3141			109.182	68.0379						12.2637	70.9512			25.3222	73.375			38.3864	67.7473
			11.592	62.9188			24.2792	59.9118			36.7501	58.763			54.3685	39.0265			66.7566	72.2838			82.1088	41.4			98.0195	42.0139			109.192	66.6728						12.2743	72.1201			25.3329	72.9857			38.3971	65.3111
			11.6027	62.5972			24.2899	59.3997			36.7608	60.2884			54.3792	36.6652			66.7673	73.0078			82.1195	42.8473			98.0302	40.1914			109.203	65.5139						12.285	73.6427			25.3435	72.4841			38.4078	60.6696
			11.6133	61.9595			24.3005	58.9704			36.7715	64.9723			54.3899	34.5415			66.7779	76.619			82.1301	43.8122			98.0408	37.9549			109.214	64.5705						12.2957	75.8909			25.3542	71.9217			38.4184	58.6307
			11.624	60.6652			24.3112	58.591			36.7821	68.8577			54.4005	32.4704			66.7886	82.7311			82.1408	44.8936			98.0515	36.8703			109.224	63.5947						12.3063	77.3016			25.3649	71.3091			38.4291	59.2943
			11.6347	57.8489			24.3219	57.5367			36.7928	70.0702			54.4112	29.2228			66.7993	85.9512			82.1515	46.5678			98.0622	33.307			109.235	61.8176						12.317	77.775			25.3755	70.6019			38.4398	59.8854
			11.6453	52.5821			24.3325	57.0088			36.8035	69.6513			54.4219	30.6209			66.8099	84.1902			82.1621	53.2214			98.0728	32.8776			109.246	58.0941						12.3277	77.8674			25.3862	69.8341			38.4504	58.8883
			11.656	44.6352			24.3432	56.6157			36.8141	69.1106			54.4325	32.3257			66.8206	84.257			82.1728	62.0947			98.0835	32.9656			109.256	51.3504						12.3383	77.866			25.3969	69.048			38.4611	53.8423
			11.6667	37.5323			24.3539	55.8621			36.8248	68.8716			54.4432	34.9997			66.8313	88.5828			82.1835	67.9615			98.0942	30.6681			109.267	42.0121						12.349	77.917			25.4075	68.307			38.4718	54.3063
			11.6773	34.0834			24.3645	56.0432			36.8355	68.5281			54.4539	38.6617			66.8419	89.2941			82.1941	71.219			98.1048	32.1875			109.278	36.5048						12.3597	77.945			25.4182	67.4848			38.4824	55.3405
			11.688	33.1758			24.3752	55.6664			36.8461	67.9767			54.4645	39.3839			66.8526	88.3243			82.2048	72.7193			98.1155	32.9122			109.288	33.9246						12.3703	77.9703			25.4289	66.4154			38.4931	54.8134
			11.6987	28.863			24.3859	54.5411			36.8568	67.3135			54.4752	39.1856			66.8633	87.9952			82.2155	73.2515			98.1262	31.2678			109.299	34.6806						12.381	77.9974			25.4395	65.2358			38.5038	53.7865
			11.7093	30.1483			24.3965	54.2418			36.8675	66.9659			54.4859	51.741			66.8739	86.1649			82.2261	73.4771			98.1368	28.8389			109.31	35.2198						12.3917	78.0225			25.4502	63.8874			38.5144	52.044
			11.72	33.6863			24.4072	53.3251			36.8781	66.7935			54.4965	64.4802			66.8846	80.9727			82.2368	73.5096			98.1475	30.3953			109.32	36.3701						12.4023	78.0394			25.4609	62.11			38.5251	53.1805
			11.7307	39.2965			24.4179	51.0686			36.8888	66.7498			54.5072	73.2244			66.8953	81.481			82.2475	73.3131			98.1582	31.7651			109.331	38.1987						12.413	78.0172			25.4715	60.0297			38.5358	57.388
			11.7413	39.6252			24.4285	48.5109			36.8995	66.8993			54.5179	78.9085			66.9059	78.7984			82.2581	72.791			98.1688	30.8469			109.342	37.0446						12.4237	77.8868			25.4822	57.5433			38.5464	60.2015
			11.752	41.2606			24.4392	44.5359			36.9101	66.7767			54.5285	82.441			66.9166	75.0351			82.2688	71.8783			98.1795	29.9937			109.352	34.7367						12.4343	77.5128			25.4929	54.263			38.5571	61.4814
			11.7627	46.4324			24.4499	38.5411			36.9208	66.5487			54.5392	84.5009			66.9273	76.3071			82.2795	70.8927			98.1902	43.99			109.363	34.8034						12.445	76.4951			25.5035	49.7723			38.5678	62.0788
			11.7733	51.4108			24.4605	34.6756			36.9315	66.7792			54.5499	85.4648			66.9379	73.8166			82.2901	70.2432			98.2008	56.6444			109.374	32.8166						12.4557	74.6895			25.5142	44.8192			38.5784	62.54
			11.784	54.9718			24.4712	32.7522			36.9421	66.9622			54.5605	85.7352			66.9486	71.7799			82.3008	69.8921			98.2115	67.372			109.384	31.6324						12.4663	73.1047			25.5249	41.4268			38.5891	62.9601
			11.7947	58.5893			24.4819	32.3712			36.9528	66.6464			54.5712	85.529			66.9593	72.1521			82.3115	69.7341			98.2222	73.8702			109.395	32.5933						12.477	71.8116			25.5355	39.811			38.5998	63.2861
			11.8053	60.9708			24.4925	34.1055			36.9635	66.5637			54.5819	84.0905			66.9699	68.705			82.3221	69.6692			98.2328	77.1045			109.406	32.8204						12.4877	70.5228			25.5462	38.4128			38.6104	63.489
			11.816	61.8635			24.5032	33.2479			36.9741	66.5638			54.5925	80.5953			66.9806	65.7666			82.3328	69.6213			98.2435	78.9276			109.416	31.9785						12.4983	69.6804			25.5569	37.6358			38.6211	63.6462
			11.8267	62.1612			24.5139	30.9642			36.9848	66.0316			54.6032	74.6946			66.9913	65.846			82.3435	69.5754			98.2542	80.6513			109.427	33.0393						12.509	69.2867			25.5675	38.723			38.6318	63.7449
			11.8373	62.2878			24.5245	30.2644			36.9955	65.1081			54.6139	65.8715			67.0019	66.8573			82.3541	69.3917			98.2648	82.1399			109.438	47.6481						12.5197	69.5514			25.5782	39.294			38.6424	63.7114
			11.848	62.2998			24.5352	30.8307			37.0061	64.3416			54.6245	54.8355			67.0126	67.5911			82.3648	68.9687			98.2755	83.0326			109.448	62.5998						12.5303	70.5232			25.5889	38.9382			38.6531	63.5513
			11.8587	62.2401			24.5459	31.5449			37.0168	64.1469			54.6352	46.7075			67.0233	68.1168			82.3755	68.4456			98.2862	83.2246			109.459	72.7777						12.541	71.9982			25.5995	39.999			38.6638	63.2725
			11.8693	62.0429			24.5565	40.325			37.0275	64.0907			54.6459	43.711			67.0339	67.8158			82.3861	67.8778			98.2968	82.8297			109.47	78.9001						12.5517	73.5084			25.6102	41.301			38.6744	62.8999
			11.88	61.7428			24.5672	49.2355			37.0381	63.335			54.6565	42.6647			67.0446	66.8529			82.3968	67.3864			98.3075	81.9523			109.48	82.0613						12.5623	74.6764			25.6209	42.1284			38.6851	62.3896
			11.8907	61.5284			24.5779	56.5058			37.0488	62.4505			54.6672	41.3325			67.0553	66.6854			82.4075	67.1882			98.3182	80.4223			109.491	83.6663						12.573	75.5501			25.6315	42.909			38.6958	61.9082
			11.9013	61.6603			24.5885	62.5233			37.0595	61.8576			54.6779	42.3295			67.0659	66.7361			82.4181	67.2687			98.3288	77.8601			109.502	84.7815						12.5837	76.244			25.6422	43.2243			38.7064	61.5619
			11.912	61.8131			24.5992	66.123			37.0701	60.9789			54.6885	44.3157			67.0766	66.8354			82.4288	67.2831			98.3395	73.9061			109.512	85.5873						12.5943	76.6312			25.6529	43.196			38.7171	61.1988
			11.9227	61.7738			24.6099	68.3045			37.0808	60.1803			55.2667	56.1536			67.0873	67.3565			82.4395	67.0598			98.3502	68.4283			109.523	86.0663						12.605	76.5933			25.6635	42.9432			38.7278	60.7704
			11.9333	61.6441			24.6205	70.3309			37.0915	59.6939			55.2774	59.3765			67.0979	68.2553			82.4501	66.4828			98.3608	61.6588			109.534	85.9051						12.6157	76.3347			25.6742	42.8362			38.7384	59.96
			11.944	61.4828			24.6312	72.1511			37.1021	58.9096			55.2881	61.8453			67.1086	69.5657			82.4608	65.6587			98.3715	53.343			109.544	84.2788						12.6263	76.0924			25.6849	43.1594			38.7491	58.5488
			11.9547	61.418			24.6419	73.2681			37.1128	58.0732			55.2987	63.9053			67.1193	70.7656			82.4715	64.7231			98.3822	43.2369			109.555	80.459						12.637	75.8114			25.6955	43.9374			38.7598	58.7401
			11.9653	61.2072			24.6525	73.6851			37.1235	57.3601			55.3094	65.7312			67.1299	71.2882			82.4821	63.5321			98.3928	38.6371			109.566	73.8066						12.6477	75.4099			25.7062	43.8059			38.7704	69.8536
			11.976	61.1051			24.6632	73.5521			37.1341	56.7245			55.3201	67.5287			67.1406	71.1356			82.4928	62.1644			98.6413	39.5512			109.576	63.4575						12.6583	74.9422			25.7169	42.4984			38.7811	69.9712
			11.9867	61.3108			24.6739	72.8744			37.1448	56.2421			55.3307	69.1482			67.1513	70.8481			82.5035	60.8251			98.652	40.3003			109.587	48.9172						12.669	74.6523			25.7275	40.517			38.7918	76.6552
			11.9973	61.4811			24.6845	71.3188			37.1555	55.6603			55.3414	70.4205			67.1619	70.7081			82.5141	59.4763			98.6627	47.5255			109.598	44.1226						12.6797	74.5617			25.7382	38.9168			38.8024	82.4042
			12.008	61.5401			24.6952	68.2272			37.1661	53.8005			55.3521	71.6525			67.1726	70.6153			82.5248	58.3506			98.6733	51.1348			109.608	44.3126						12.6903	74.3312			25.7489	42.7821			38.8131	85.2978
			12.0187	61.5593			24.7059	63.2251			37.1768	49.8724			55.3627	72.7497			67.1833	70.4786			82.5355	57.0722			98.684	51.3154			109.619	43.644						12.701	73.8905			25.7595	48.0383			38.8238	86.1802
			12.0293	61.4338			24.7165	56.7045			37.1875	45.3916			55.3734	72.7404			67.1939	69.924			82.5461	55.239			98.6947	54.4876			109.63	46.4163						12.7117	73.3921			25.7702	50.2054			38.8344	86.4017
			12.04	61.2257			24.7272	49.1033			37.1981	47.2316			55.3841	72.1083			67.2046	68.6328			82.5568	52.9525			98.7053	58.6303			109.64	49.0173						12.7223	72.9721			25.7809	49.0608			38.8451	85.663
			12.0507	61.0949			24.7379	41.156			37.2088	49.4601			55.3947	74.7405			67.2153	66.7308			82.5675	49.8964			98.716	60.9048			109.651	53.9766						12.733	72.6635			25.7915	47.3012			38.8558	82.5022
			12.0613	60.9003			24.7485	36.1822			37.2195	48.4164			55.4054	77.2566			67.2259	64.7824			82.5781	45.9283			98.7267	62.0522			109.662	56.0983						12.7437	72.3961			25.8022	47.1123			38.8664	81.1181
			12.072	60.6953			24.7592	34.588			37.2301	50.9779			55.4161	76.9826			67.2366	63.2167			82.5888	41.2642			98.7373	62.5869			109.672	56.2453						12.7543	72.1382			25.8129	47.6975			38.8771	84.1543
			12.0827	60.4859			24.7699	35.0745			37.2408	52.6533			55.4267	75.8538			67.2473	61.4121			82.5995	37.154			98.748	62.8246			109.683	56.0573						12.765	71.8735			25.8235	48.3133			38.8878	86.4026
			12.0933	60.2501			24.7805	37.7653			37.2515	50.7856			55.4374	76.6096			67.2579	58.1275			82.6101	36.5946			98.7587	63.1154			109.694	56.3214						12.7757	71.5756			25.8342	48.0847			38.8984	88.1223
			12.104	60.0433			24.7912	39.9273			37.2621	48.3371			55.4481	78.0577			67.2686	53.0155			82.6208	40.2889			98.7693	63.6501			109.704	55.4991						12.7863	71.27			25.8449	47.5623			38.9091	89.7365
			12.1147	59.7031			24.8019	40.5021			37.2728	47.716			55.4587	79.811			67.2793	46.7931			82.6315	42.5152			98.78	64.3598			109.715	51.7114						12.797	70.9818			25.8555	47.3837			38.9198	89.9735
			12.1253	59.2687			24.8125	40.7968			37.2835	44.1179			55.4694	82.0357			67.2899	39.4532			82.6421	41.2415			98.7907	65.3167			109.726	47.2577						12.8077	70.6887			25.8662	47.4561			38.9304	89.8761
			12.136	58.9672			24.8232	41.7084			37.2941	40.526			55.4801	84.237			67.3006	32.0627			82.6528	41.8229			98.8013	66.8099			109.736	47.1683						12.8183	70.3552			25.8769	47.6788			38.9411	90.9597
			12.1467	58.5668			24.8339	42.412			37.3048	47.3624			55.4907	85.2852			67.3113	26.7902			82.6635	41.5773			98.812	68.7464			109.747	45.5518						12.829	69.9808			25.8875	48.3794			38.9518	92.4034
			12.1573	58.0199			24.8445	41.7588			37.3155	54.9994			55.5014	85.4798			67.3219	25.2273			82.6741	37.4435			98.8227	70.8063			109.758	53.78						12.8397	69.6865			25.8982	49.6225			38.9624	92.6208
			12.168	57.6091			24.8552	39.7175			37.3261	62.6084			55.5121	85.468			67.3326	28.1253			82.6848	35.5083			98.8333	72.6068			109.768	66.8606						12.8503	69.4434			25.9089	50.7999			38.9731	89.58
			12.1787	57.2551			24.8659	37.6307			37.3368	67.544			55.5227	85.3232			67.3433	29.3151			82.6955	33.6853			98.844	73.5886			109.779	68.8724						12.861	69.0584			25.9195	51.2885			38.9838	88.0214
			12.1893	56.8577			24.8765	36.5189			37.3475	71.097			55.5334	85.2046			67.3539	27.5633			82.7061	33.2735			98.8547	73.1234			109.79	75.8486						12.8717	68.603			25.9302	51.9736			38.9944	86.2435
			12.2	56.4139			24.8872	36.7131			37.3581	74.1692			55.5441	85.3173			67.3646	27.879			82.7168	34.0544			98.8653	70.861			109.8	83.467						12.8823	67.772			25.9409	53.1546			39.0051	80.3632
			12.2107	55.9375			24.8979	36.8207			37.3688	76.5347			55.5547	85.7538			67.3753	27.1266			82.7275	44.1818			98.876	69.5441			109.811	85.3599						12.893	67.2923			25.9515	54.7421			39.0158	80.0145
			12.2213	55.5169			24.9085	36.3236			37.3795	78.178			55.5654	87.1052			67.3859	25.0923			82.7381	54.8451			98.8867	72.028			109.822	88.7619						12.9037	67.7037			25.9622	55.7064			39.0264	77.0855
			12.232	55.1029			24.9192	36.7567			37.3901	79.3093			55.5761	88.5543			67.3966	33.1555			82.7488	64.6411			98.8973	74.532			109.832	89.7081						12.9143	69.5753			25.9729	56.0845			39.0371	72.0255
			12.2427	54.7416			24.9299	37.4913			37.4008	79.8446			55.5867	88.4139			67.4073	40.0029			82.7595	71.0244			98.908	77.1928			109.843	89.9603						12.925	72.0298			25.9835	55.5824			39.0478	70.0511
			12.2533	54.3475			24.9405	37.496			37.4115	80.1625			55.5974	86.5885			67.4179	46.9252			82.7701	74.45			98.9187	79.9013			109.854	91.0645						12.9357	74.0414			25.9942	54.2312			39.0584	69.9255
			12.264	53.7938			24.9512	38.1901			37.4221	80.9011			55.6081	84.0236			67.4286	50.2417			82.7808	76.2813			98.9293	81.3389			109.864	89.1861						12.9463	75.3507			26.0049	53.624			39.0691	69.8111
			12.2747	53.2775			24.9619	39.2795			37.4328	81.2905			55.6187	81.8022			67.4393	54.3116			82.7915	77.7644			98.94	81.359			109.875	85.3279						12.957	76.0149			26.0155	53.4007			39.0798	69.9876
			12.2853	52.6116			24.9725	39.28			37.4435	80.8754			55.6294	79.886			67.4499	60.1639			82.8021	79.189			98.9507	81.0856			109.886	86.2392						12.9677	76.3915			26.0262	52.4631			39.0904	69.9944
			12.296	51.0658			24.9832	38.1992			37.4541	79.6589			55.6401	77.6635			67.4606	64.203			82.8128	80.2206			98.9613	81.3095			109.896	84.7086						12.9783	76.5331			26.0369	50.471			39.1011	68.8826
			12.3067	47.6051			24.9939	37.1193			37.4648	77.2348			55.6507	75.3399			67.4713	66.1136			82.8235	80.524			98.972	81.8621			109.907	82.4335						12.989	76.309			26.0475	47.7236			39.1118	67.3086
			12.3173	41.5914			25.0045	36.7556			37.4755	72.8848			55.6614	72.8902			67.4819	65.9876			82.8341	79.9965			98.9827	82.5637			109.918	82.2						12.9997	75.846			26.0582	44.4978			39.1224	68.3769
			12.328	35.0791			25.0152	36.0848			37.4861	66.1871			55.6721	70.7545			67.4926	64.9294			82.8448	78.6209			98.9933	83.139			109.928	82.5283						13.0103	75.1602			26.0689	41.4443			39.1331	70.2884
			12.3387	30.8676			25.0259	34.6731			37.4968	57.7522			55.6827	69.1346			67.5033	64.3045			82.8555	76.233			99.004	83.461			109.939	81.2781						13.021	74.1959			26.0795	39.7185			39.1438	71.5453
			12.3493	27.2281			25.0365	35.106			37.5075	50.0787			55.6934	66.4535			67.5139	64.0313			82.8661	72.3436			99.0147	83.5654			109.95	78.7803						13.0317	72.8977			26.0902	38.4555			39.1544	72.098
			12.36	29.1965			25.0472	35.7107			37.5181	44.198			55.7041	63.2004			67.5246	64.071			82.8768	66.4986			99.0253	83.4679			109.96	77.2567						13.0423	71.3829			26.1009	35.8104			39.1651	72.1371
			12.3707	32.7873			25.0579	35.8112			37.5288	41.42			55.7147	63.2098			67.5353	64.2403			82.8875	59.27			99.036	83.2404			109.971	78.2782						13.053	70.0775			26.1115	36.5817			39.1758	71.8387
			12.3813	30.4245			25.0685	36.9851			39.0476	41.4495			55.7254	62.5451			67.5459	63.9277			82.8981	51.8561			99.0467	82.9382			109.982	79.2786						13.0637	69.0863			26.1222	37.0317			39.1864	71.4394
			12.392	41.2506			25.0792	35.7988			39.0583	47.1341			55.7361	59.8881			67.5566	63.4355			82.9088	44.5321			99.0573	82.6313			109.992	80.3546						13.0743	68.2976			26.1329	32.5005			39.1971	71.2312
			12.4027	49.2602			25.0899	33.2745			39.0689	55.7164			55.7467	59.8011			67.5673	63.3846			82.9195	38.9189			99.068	82.3887			110.003	82.3917						13.085	67.9122			26.1435	31.4006			39.2078	71.3546
			12.4133	54.3064			25.1005	34.9599			39.0796	61.4377			55.7574	60.7124			67.5779	63.2438			82.9301	39.366			99.0787	82.2386			110.014	84.4739						13.0957	67.6614			26.1542	33.328			39.2184	71.694
			12.424	58.9861			25.1112	35.6485			39.0903	64.3955			55.7681	61.3788			67.5886	62.9268			84.2291	63.5612			99.0893	82.1996			110.024	85.6801						13.1063	66.8795			26.1649	32.8113			39.2291	72.1044
			12.4347	61.8924			25.1219	36.2726			39.1009	65.7836			55.7787	62.9986			67.5993	62.8247			84.2397	65.6874			99.1	82.2728			110.035	85.9501						13.117	65.5503			26.1755	31.7863			39.2398	72.58
			12.4453	63.19			25.1325	37.1679			39.1116	66.5433			55.7894	64.7137			67.6099	63.0224			84.2504	66.8345			99.1107	82.4658			110.046	85.7484						13.1277	63.8993			26.1862	50.9339			39.2504	73.1307
			12.456	64.322			25.1432	36.268			39.1223	67.0847			55.8001	67.7093			67.6206	63.3544			84.2611	67.453			99.1213	82.7791			110.056	85.5634						13.1383	61.5013			26.1969	55.8897			39.2611	73.6343
			12.4667	65.8232			25.1539	34.5187			39.1329	67.5668			55.8107	70.7734			67.6313	63.7554			84.2717	67.7774			99.132	83.124			110.067	85.4748						13.149	59.3335			26.2075	63.7447			39.2718	74.1927
			12.4773	67.447			25.1645	33.1735			39.1436	68.1702			55.8214	73.9653			67.6419	64.0734			84.2824	67.8656			99.1427	83.6149			110.078	85.3472						13.1597	58.8718			26.2182	71.1593			39.2824	74.7336
			12.488	68.5309			25.1752	35.2473			39.1543	68.9378			55.8321	77.6702			67.6526	64.2999			84.2931	67.8707			99.1533	84.279			110.088	85.1465						13.1703	58.4661			26.2289	74.4824			39.2931	75.1093
			12.4987	69.3166			25.1859	37.2573			39.1649	69.9562			55.8427	81.1162			67.6633	64.4527			84.3037	68.2931			99.164	84.4949			110.099	84.8986						13.181	57.614			26.2395	78.4811			39.3038	75.1833
			12.5093	70.0922			25.1965	40.3819			39.1756	72.2354			55.8534	83.7299			67.6739	64.4445			84.3144	69.2626			99.1747	83.4834			110.11	84.617						13.1917	57.4168			26.2502	81.2908			39.3144	74.9151
			12.52	70.6718			25.2072	43.5147			39.1863	76.301			55.8641	85.2231			67.6846	64.5187			84.3251	69.6608			99.1853	80.6282			110.12	84.404						13.2023	57.5198			26.2609	84.076			39.3251	74.5831
			12.5307	70.6726			25.2179	42.8507			39.1969	81.4404			55.8747	85.5216			67.6953	64.7597			84.3357	68.3823			99.196	75.7818			110.131	84.4096						13.213	57.7311			26.2715	86.6469			39.3358	74.2419
			12.5413	69.7092			25.2285	45.5429			39.2076	85.7225			55.8854	85.1568			67.7059	64.9149			84.3464	69.1564			99.2067	72.2945			110.142	84.667						13.2237	58.0651			26.2822	87.7835			39.3464	73.8493
			12.552	67.8808			25.2392	53.9991			39.2183	89.2087			55.8961	85.1131			67.7166	64.9086			84.3571	72.3589			99.2173	73.0932			110.152	85.1198						13.2343	58.8225			26.2929	87.9323			39.3571	73.5149
			12.5627	65.575			25.2499	59.437			39.2289	90.3014			55.9067	85.3759			67.7273	64.6659			84.3677	73.2472			99.228	72.9078			110.163	85.7159						13.245	59.7969			26.3035	87.8075			39.3678	73.0654
			12.5733	62.7118			25.2605	62.0666			39.2396	91.4522			55.9174	85.3705			67.7379	64.3698			84.3784	72.3763			99.2387	71.861			110.174	86.1376						13.2557	61.128			26.3142	86.9432			39.3784	72.0512
			12.584	58.6428			25.2712	62.0722			39.2503	91.4079			55.9281	85.0931			67.7486	64.0327			84.3891	71.6603			99.2493	72.7842			110.184	85.6447						13.2663	63.0515			26.3249	85.7116			39.3891	70.9025
			12.5947	52.6178			25.2819	67.4007			39.2609	88.1323			55.9387	85.2698			67.7593	63.6501			84.3997	72.8182			99.26	74.1045			110.195	83.4819						13.277	64.7633			26.3355	85.3175			39.3998	71.5667
			12.6053	44.3575			25.2925	72.8129			39.2716	88.3274			55.9494	86.1673			67.7699	63.2544			84.4104	75.2414			99.2707	74.6079			110.206	79.1207						13.2877	66.0061			26.3462	86.0492			39.4104	73.1961
			13.0634	53.5914			25.3032	74.3837			39.2823	89.7489			55.9601	86.7596			67.7806	62.7107			84.4211	77.1433			99.2813	74.89			110.216	73.1685						13.2983	67.1368			26.3569	85.8397			39.4211	74.3659
			13.0741	56.6229			25.3139	76.9141			39.2929	87.4044			55.9707	86.8493			67.7913	62.0881			84.4317	77.9974			99.292	75.5971			110.227	70.5833						13.309	68.3533			26.3675	84.8888			39.4318	74.9175
			13.0848	56.8459			25.3245	79.24			39.3036	87.3805			55.9814	86.7423			67.8019	61.3943			84.4424	78.5272			99.3027	76.4642			110.238	70.4076						13.3197	69.4921			26.3782	82.5554			39.4424	75.0982
			13.0954	57.7819			25.3352	78.0653			39.3143	89.6983			55.9921	86.4687			67.8126	60.6831			84.4531	79.3346			99.3133	76.9615			110.248	69.9279						13.3303	70.5417			26.3889	81.8693			39.4531	75.0163
			13.1061	60.0607			25.3459	74.6574			39.3249	88.6929			56.0027	85.9526			67.8233	60.1823			84.4637	80.0676			99.324	77.0211			110.259	71.4092						13.341	71.464			26.3995	83.6695			39.4638	74.6023
			13.1168	60.4133			25.3565	75.2297			39.3356	87.1102			56.0134	85.2155			67.8339	59.6885			84.4744	80.2872			99.3347	76.8097			110.27	73.7205						13.3517	72.0713			26.4102	84.2451			39.4744	73.9357
			13.1274	58.7196			25.3672	73.8824			39.3463	86.8758			56.0241	84.2678			67.8446	58.9848			84.4851	80.0481			99.3453	76.3941			110.28	75.1757						13.3623	72.3422			26.4209	83.5688			39.4851	73.1318
			13.1381	57.6833			25.3779	68.0894			39.3569	84.6964			56.0347	83.1239			67.8553	58.4642			84.4957	79.5884			99.356	75.8188			110.291	75.9891						13.373	72.4553			26.4315	82.5683			39.4958	72.1972
			13.1488	57.9624			25.3885	65.8858			39.3676	84.6582			56.0454	82.0047			67.8659	58.0984			84.5064	79.0029			99.3667	75.3648			110.302	76.6014						13.3837	72.5238			26.4422	81.8652			39.5064	71.3557
			13.1594	58.0579			25.3992	66.606			39.3783	84.1819			56.0561	81.1196			67.8766	57.4277			84.5171	78.4178			99.3773	75.1173			110.312	77.0914						13.3943	72.4432			26.4529	81.4597			39.5171	70.7687
			13.1701	58.3473			25.4099	67.5286			39.3889	82.9375			56.0667	80.2914			67.8873	56.486			84.5277	77.8943			99.388	74.7853			110.323	77.6997						13.405	72.1382			26.4635	81.2339			39.5278	70.3653
			13.1808	59.1708			25.4205	69.0351			39.3996	83.1673			56.0774	79.3128			67.8979	55.659			84.5384	77.1931			99.3987	74.0849			110.334	78.135						13.4157	71.652			26.4742	81.2955			39.5384	70.0648
			13.1914	60.4212			25.4312	70.458			39.4103	82.3517			56.0881	78.2589			67.9086	54.7635			84.5491	76.2444			99.4093	73.1671			110.344	78.294						13.4263	71.082			26.4849	81.662			39.5491	69.8659
			13.2021	61.8784			25.4419	71.1536			39.4209	81.908			56.0987	77.18			67.9193	53.4932			84.5597	75.5535			99.42	72.3987			110.355	78.7739						13.437	70.6737			26.4955	82.0848			39.5598	69.5781
			13.2128	62.5093			25.4525	71.4833			39.4316	82.1537			56.1094	76.1043			67.9299	52.0081			84.5704	75.1773			99.4307	71.6433			110.366	79.1286						13.4477	70.6457			26.5062	82.4065			39.5704	69.2729
			13.2234	61.0465			25.4632	71.9155			39.4423	82.3678			56.1201	75.1633			67.9406	50.597			84.5811	74.7019			99.4413	70.9788			110.376	78.9379						13.4583	70.636			26.5169	82.729			39.5811	69.2825
			13.2341	58.4081			25.4739	72.2889			39.4529	82.6386			56.1307	74.453			67.9513	48.2938			84.5917	74.1464			99.452	70.682			110.387	78.2969						13.469	70.4393			26.5275	83.0569			39.5918	69.6032
			13.2448	58.9919			25.4845	72.5759			39.4636	82.8356			56.1414	73.9174			67.9619	44.0259			84.6024	73.7547			99.4627	70.505			110.398	77.2018						13.4797	70.1833			26.5382	83.2115			39.6024	69.8707
			13.2554	60.3261			25.4952	72.831			39.4743	82.2119			56.1521	73.4081			67.9726	40.6554			84.6131	73.2364			99.4733	70.314			110.408	75.5547						13.4903	69.9077			26.5489	83.0101			39.6131	69.8801
			13.2661	60.6212			25.5059	72.9512			39.4849	80.0294			56.1627	72.8799			67.9833	39.1101			84.6237	72.1028			99.484	70.1748			110.419	73.7793						13.501	69.9901			26.5595	82.3852			39.6238	69.8195
			13.2768	60.6584			25.5165	72.8827			39.4956	76.2128			56.1734	72.2905			67.9939	36.0897			84.6344	70.557			99.4947	70.1061			110.43	72.7339						13.5117	70.7921			26.5702	81.46			39.6344	69.8422
			13.2874	61.229			25.5272	72.7553			39.5063	71.5137			56.1841	71.6033			68.0046	34.3174			84.6451	69.1115			99.5053	70.0806			110.44	72.16						13.5223	71.8874			26.5809	80.6033			39.6451	69.6616
			13.2981	62.0807			25.5379	72.6483			39.5169	68.388			56.1947	70.9195			68.0153	34.0634			84.6557	67.9146			99.516	70.0949			110.451	71.6445						13.533	72.8203			26.5915	79.9078			39.6558	69.4531
			13.3088	62.6462			25.5485	72.5389			39.5276	67.8979			56.2054	70.3424			68.0259	32.2677			84.6664	66.3096			99.5267	70.0598			110.462	71.1291						13.5437	73.3011			26.6022	78.7651			39.6664	69.3743
			13.3194	63.1234			25.5592	72.4546			39.5383	67.1612			56.2161	69.5342			68.0366	28.6688			84.6771	63.0899			99.5373	69.952			110.472	70.6564						13.5543	73.2299			26.6129	76.6688			39.6771	69.3856
			13.3301	63.5246			25.5699	72.292			39.5489	66.3375			56.2267	67.9926			68.0473	25.9732			84.6877	59.6831			99.548	69.8786			110.483	70.1569						13.565	72.6651			26.6235	74.9614			39.6878	69.3474
			13.3408	63.7132			25.5805	72.3047			39.5596	66.4202			56.2374	65.3457			68.0579	26.786			84.6984	60.9572			99.5587	69.9096			110.494	69.6812						13.5757	71.8034			26.6342	75.2145			39.6984	69.2929
			13.3514	63.8227			25.5912	72.6193			39.5703	66.8937			56.2481	61.82			68.0686	26.6685			84.7091	61.7069			99.5693	69.9981			110.504	69.3065						13.5863	70.8862			26.6449	75.3823			39.7091	69.348
			13.3621	64.0176			25.6019	72.8705			39.5809	67.8904			56.2587	58.6772			68.0793	27.9561			84.7197	60.2871			99.58	70.0316			110.515	68.9323						13.597	69.9376			26.6555	75.3285			39.7198	69.4963
			13.3728	64.2495			25.6125	72.6086			39.5916	68.9212			56.2694	55.6679			68.0899	30.7458			84.7304	59.9588			99.5907	69.8971			110.526	68.6087						13.6077	69.0575			26.6662	75.47			39.7304	69.542
			13.3834	64.3954			25.6232	71.2011			39.6023	69.6002			56.2801	52.2381			68.1006	33.6907			84.7411	61.3083			99.6013	69.623			110.536	68.4701						13.6183	68.4946			26.6769	75.4502			39.7411	69.5293
			13.3941	64.3196			25.6339	67.8479			39.6129	69.8981			56.2907	53.1398			68.1113	34.868			84.7517	61.6439			99.612	69.3875			110.547	68.4436						13.629	68.0016			26.6875	75.433			39.7518	69.5646
			13.4048	63.9062			25.6445	62.8227			39.6236	70.2543			56.3014	63.3616			68.1219	35.1805			84.7624	61.8194			99.6227	69.285			110.558	68.4995						13.6397	67.1498			26.6982	75.6339			39.7624	69.6365
			13.4154	63.463			25.6552	62.3366			39.6343	70.5833			56.3121	70.7697			68.1326	36.7706			84.7731	62.8982			99.6333	69.2902			110.568	68.7077						13.6503	66.0755			26.7089	75.9562			39.7731	70.0573
			13.4261	63.2961			25.6659	63.7442			39.6449	70.9331			56.3227	74.6782			68.1433	36.8963			84.7837	64.0622			99.644	69.3857			110.579	68.6658						13.661	65.1029			26.7195	76.1463			39.7838	70.2634
			13.4368	63.3148			25.6765	63.4008			39.6556	71.3178			56.3334	75.7591			68.1539	43.7529			84.7944	64.9071			99.6547	69.5742			110.59	67.7103						13.6717	63.5264			26.7302	76.0439			39.7944	70.1068
			13.4474	63.3249			25.6872	63.3074			39.6663	71.3197			56.3441	75.3436			68.1646	51.247			84.8051	65.4769			99.6653	69.7361			110.6	66.0201						13.6823	60.671			26.7409	75.6989			39.8051	69.9142
			13.4581	63.3494			25.6979	64.6666			39.6769	71.3069			56.3547	75.1272			68.1753	58.2455			84.8157	65.8876			99.676	69.666			110.611	65.4491						13.693	58.1639			26.7515	75.2315			39.8158	69.4492
			13.4688	63.4491			25.7085	65.88			39.6876	72.0569			56.3654	75.375			68.1859	63.9218			84.8264	66.2889			99.6867	69.407			110.622	68.8976						13.7037	57.7286			26.7622	74.7324			39.8264	68.5686
			13.4794	63.3835			25.7192	66.6414			39.6983	72.5006			56.3761	75.6472			68.1966	67.4846			84.8371	66.7418			99.6973	69.0276			110.632	75.2741						13.7143	59.4993			26.7729	74.2876			39.8371	67.6511
			13.4901	63.1101			25.7299	67.0459			39.7089	72.6642			56.3867	75.8492			68.2073	69.88			84.8477	67.23			99.708	68.1702			110.643	79.2576						13.725	61.7356			26.7835	73.8668			39.8478	65.9875
			13.5008	62.3013			25.7405	67.1166			39.7196	73.0952			56.3974	75.7419			68.2179	71.7911			84.8584	67.7259			99.7187	66.6682			110.654	80.7568						13.7357	63.4577			26.7942	73.5522			39.8584	65.1362
			13.5114	60.2516			25.7512	66.9181			39.7303	73.419			56.4081	74.8026			68.2286	73.0803			84.8691	68.3221			99.7293	65.8022			110.664	80.8888						13.7463	64.7839			26.8049	73.5131			39.8691	67.1698
			13.5221	56.4609			25.7619	66.5868			39.7409	73.2019			56.4187	72.7098			68.2393	73.8197			84.8797	69.0023			99.74	67.7517			110.675	80.3483						13.757	65.6381			26.8155	73.5167			39.8798	69.4528
			13.5328	53.8026			25.7725	66.2538			39.7516	72.4784			56.4294	69.18			68.2499	74.3289			84.8904	69.5725			99.7507	73.9014			110.686	79.8194						13.7677	66.1385			26.8262	73.3625			39.8904	70.6863
			13.5434	56.5026			25.7832	65.9878			39.7623	71.619			56.4401	63.7029			68.2606	74.5679			84.9011	69.9496			99.7613	78.6842			110.696	79.8235						13.7783	66.5162			26.8369	73.1213			39.9011	71.3894
			13.5541	58.7369			25.7939	65.6841			39.7729	71.0368			56.4507	55.6761			68.2713	74.3183			84.9117	70.2067			99.772	80.8998			110.707	79.7001						13.789	66.8185			26.8475	72.8706			39.9118	72.0789
			13.5648	59.4359			25.8045	65.2694			39.7836	70.8834			56.4614	45.956			68.2819	73.4428			84.9224	70.3228			99.7827	81.7451			110.718	79.0966						13.7997	67.0715			26.8582	72.6631			39.9224	72.8866
			13.5754	60.1594			25.8152	64.704			39.7943	70.8618			56.4721	38.7021			68.2926	71.4488			84.9331	69.9412			99.7933	82.4432			110.728	78.2099						13.8103	67.1564			26.8689	72.4598			39.9331	73.7243
			13.5861	61.3926			25.8259	63.95			39.8049	70.8139			56.4827	35.324			68.3033	68.0449			84.9437	68.9491			99.804	83.6189			110.739	77.1465						13.821	66.9874			26.8795	72.2312			39.9438	74.5296
			13.5968	62.2297			25.8365	62.9788			39.8156	70.7323			56.4934	36.2288			68.3139	63.3458			84.9544	67.8284			99.8147	85.0948			110.75	75.9931						13.8317	66.6774			26.8902	71.9444			39.9544	75.2519
			13.6074	62.524			25.8472	62.0103			39.8263	70.6154			56.5041	34.7329			68.3246	57.4489			84.9651	67.1081			99.8253	86.3372			110.76	74.7168						13.8423	66.4428			26.9009	71.677			39.9651	75.7828
			13.6181	62.4979			25.8579	61.8458			39.8369	70.5603			56.5147	33.2404			68.3353	49.8839			84.9757	66.7288			99.836	87.0445			110.771	73.0673						13.853	66.379			26.9115	71.5015			39.9758	76.125
			13.6288	62.4253			25.8685	62.9489			39.8476	70.6501			56.5254	33.5947			68.3459	43.4295			84.9864	66.4267			99.8467	87.1426			110.782	71.1637						13.8637	66.5418			26.9222	71.3104			39.9864	76.4523
			13.6394	62.4013			25.8792	64.103			39.8583	70.7249			56.5361	34.695			68.3566	43.6916			84.9971	66.1841			99.8573	86.4183			110.792	69.0659						13.8743	66.7667			26.9329	71.0915			39.9971	76.7129
			13.6501	62.3111			25.8899	64.5824			39.8689	70.8284			56.5467	36.7087			69.2398	37.454			85.0077	65.9655			99.868	84.2709			110.803	66.284						13.885	66.8763			26.9435	70.9488			40.0078	76.6902
			13.6608	62.0581			25.9005	64.6209			39.8796	70.922			56.5574	38.2303			69.2504	43.1255			85.0184	65.6975			99.8787	79.924			110.814	62.3817						13.8957	66.876			26.9542	70.8284			40.0184	76.4199
			13.6714	61.7494			25.9112	64.5362			39.8903	70.8361			56.5681	39.4338			69.2611	44.4085			85.0291	65.3678			99.8893	72.6473			110.824	57.3623						13.9063	66.7979			26.9649	70.6976			40.0291	76.139
			13.6821	61.4089			25.9219	64.4851			39.9009	70.6015			56.5787	40.6122			69.2718	43.638			85.0397	64.9753			99.9	62.1643			110.835	52.2922						13.917	66.6847			26.9755	70.61			40.0398	75.6916
			13.6928	60.9577			25.9325	64.468			39.9116	70.352			56.5894	40.9202			69.2824	48.3516			85.0504	64.5668			99.9107	50.5809			110.846	47.7623						13.9277	66.6147			26.9862	70.5787			40.0504	74.7936
			13.7034	60.2975			25.9432	64.3924			39.9223	70.1932			56.6001	40.4227			69.2931	53.2608			85.0611	64.2024			99.9213	43.9131			110.856	45.1779						13.9383	66.6294			26.9969	70.5808			40.0611	73.1265
			13.7141	59.5897			25.9539	64.3117			39.9329	70.1311			56.6107	40.2475			69.3038	56.2017			85.0717	63.9357			99.932	41.6219			110.867	45.5487						13.949	66.6118			27.0075	70.5824			40.0718	70.9091
			13.7248	59.7051			25.9645	64.2567			39.9436	70.142			56.6214	40.9092			69.3144	57.7317			85.0824	63.6402			99.9427	47.3178			110.878	46.5174						13.9597	66.533			27.0182	70.4842			40.0824	68.8462
			13.7354	60.8799			25.9752	64.1911			39.9543	70.2586			56.6321	41.1865			69.3251	58.4263			85.0931	63.2412			99.9533	49.6943			110.888	46.0002						13.9703	66.426			27.0289	70.2596			40.0931	66.8043
			13.7461	61.7793			25.9859	64.1162			39.9649	70.3828			56.6427	40.9745			69.3358	58.7045			85.1037	62.8189			99.964	49.8239			110.899	44.3896						13.981	66.2959			27.0395	69.9657			40.1038	64.4239
			13.7568	62.0253			25.9965	64.0449			39.9756	70.4878			56.6534	40.5837			69.3464	58.784			85.1144	62.5219			99.9747	53.3705			110.91	47.5416						13.9917	66.1516			27.0502	69.5473			40.1144	61.9746
			13.7674	62.0075			26.0072	63.9836			39.9863	70.5417			56.6641	40.74			69.3571	58.8425			85.1251	62.388			99.9853	55.5618			110.92	50.057						14.0023	66.0058			27.0609	68.98			40.1251	59.8402
			13.7781	61.9941			26.0179	63.9002			39.9969	70.538			56.6747	42.0159			69.3678	58.9998			85.1357	62.1246			99.996	54.4006			110.931	48.8792						14.013	65.7754			27.0715	68.2429			40.1358	58.0038
			13.7888	62.0333			26.0285	63.7498			40.0076	70.4592			56.6854	42.5382			69.3784	59.2703			85.1464	61.6445			100.007	52.5185			110.942	47.4863						14.0237	65.2768			27.0822	67.1814			40.1464	56.6443
			13.7994	62.0978			26.0392	63.618			40.0183	70.3632			56.6961	42.8398			69.3891	59.6907			85.1571	61.3032			100.017	53.9149			110.952	50.8588						14.0343	64.5129			27.0929	65.7371			40.1571	54.43
			13.8101	62.1423			26.0499	63.5205			40.0289	70.3326			56.7067	42.6742			69.3998	60.5974			85.1677	61.2817			100.028	54.0931			110.963	51.1918						14.045	63.7043			27.1035	65.081			40.1678	53.4687
			13.8208	62.166			26.0605	63.3972			40.0396	70.3892			56.7174	41.439			69.4104	62.2331			85.1784	61.3629			100.039	52.0704			110.974	50.3253						14.0557	62.7663			27.1142	67.765			40.1784	55.5269
			13.8314	62.1082			26.0712	63.2981			40.0503	70.4512			56.7281	39.518			69.4211	64.1696			85.1891	61.4062			100.049	49.0074			110.984	57.3842						14.0663	61.4322			27.1249	70.9515			40.1891	55.2894
			13.8421	62.0316			26.0819	63.2804			40.0609	70.4398			56.7387	38.6589			69.4318	65.6051			85.1997	61.4442			100.06	47.3312			110.995	63.948						14.077	60.9348			27.1355	72.7369			40.1998	53.1977
			13.8528	62.0436			26.0925	63.2973			40.0716	70.3887			56.7494	38.0043			69.4424	65.2715			85.2104	61.5293			100.071	47.0385			111.006	67.0121						14.0877	63.4419			27.1462	73.827			40.2104	51.6489
			13.8634	62.0799			26.1032	63.3304			40.0823	70.3464			56.7601	35.8178			69.4531	62.8911			85.2211	61.7589			100.081	45.543			111.016	68.1317						14.0983	65.8385			27.1569	75.1502			40.2211	46.7745
			13.8741	62.0422			26.1139	63.3958			40.0929	70.2845			56.7707	33.3392			69.4638	62.491			85.2317	62.1463			100.092	42.029			111.027	69.1227						14.109	67.0439			27.1675	77.0186			40.2318	48.0281
			13.8848	61.8909			26.1245	63.3114			40.1036	70.1683			56.7814	31.3425			69.4744	63.7821			85.2424	62.4123			100.103	37.8737			111.038	71.2938						14.1197	67.329			27.1782	79.1654			40.2424	49.4436
			13.8954	61.662			26.1352	62.8578			40.1143	69.9486			56.7921	31.104			69.4851	64.0125			85.2531	62.4753			100.113	34.9834			111.048	73.1833						14.1303	66.9169			27.1889	80.8746			40.2531	48.7668
			13.9061	61.3809			26.1459	61.8463			40.1249	69.4295			56.8027	31.1527			69.4958	64.6444			85.2637	62.5938			100.124	33.8735			111.059	74.0538						14.141	66.023			27.1995	81.5175			40.2638	53.5662
			13.9168	61.1572			26.1565	60.0333			40.1356	68.3782			56.8134	31.1006			69.5064	66.9703			85.2744	62.6678			100.135	33.1261			111.07	74.4641						14.1517	64.6671			27.2102	81.0669			40.2744	59.6145
			13.9274	61.0511			26.1672	57.1784			40.1463	66.6171			56.8241	31.457			69.5171	70.0326			85.2851	62.4082			100.145	35.9945			111.08	74.9172						14.1623	63.2612			27.2209	79.9522			40.2851	63.8713
			13.9381	61.0395			26.1779	53.2345			40.1569	64.0991			56.8347	30.72			69.5278	72.4759			85.2957	61.7975			100.156	48.5423			111.091	75.3338						14.173	62.493			27.2315	78.6951			40.2958	66.0853
			13.9488	61.1438			26.1885	49.3376			40.1676	61.5018			56.8454	30.1871			69.5384	74.2637			85.3064	60.8159			100.167	57.8128			111.102	74.8372						14.1837	61.4126			27.2422	77.6725			40.3064	66.6654
			13.9594	61.302			26.1992	50.4762			40.1783	60.6308			56.8561	33.1227			69.5491	75.6216			85.3171	59.5487			100.177	62.5026			111.112	73.0868						14.1943	58.3204			27.2529	76.5793			40.3171	66.4805
			13.9701	61.5593			26.2099	55.7596			40.1889	65.0714			56.8667	43.768			69.5598	76.4928			85.3277	58.2142			100.188	64.1996			111.123	72.793						14.205	52.257			27.2635	75.1792			40.3278	66.2006
			13.9808	61.9918			26.2205	62.6719			40.1996	70.9934			56.8774	53.6564			69.5704	76.9551			85.3384	56.9329			100.199	65.4565			111.134	74.6529						14.2157	43.9432			27.2742	73.7888			40.3384	65.9586
			13.9914	62.4285			26.2312	67.7104			40.2103	74.6315			56.8881	59.3607			69.5811	77.1608			85.3491	55.8746			100.209	67.1688			111.144	75.9375						14.2263	41.6591			27.2849	72.2688			40.3491	65.9342
			14.0021	62.6579			26.2419	70.4554			40.2209	77.0078			56.8987	62.2875			69.5918	77.2428			85.3597	54.9958			100.22	69.4778			111.155	76.2534						14.237	44.7183			27.2955	69.6187			40.3598	66.1173
			14.0128	62.4832			26.2525	71.9603			40.2316	79.3036			56.9094	65.2321			69.6024	77.537			85.3704	54.2765			100.231	73.7317			111.166	76.0237						14.2477	49.65			27.3062	65.1078			40.3704	66.3503
			14.0234	61.4171			26.2632	72.9705			40.2423	81.6276			56.9201	68.7281			69.6131	77.9435			85.3811	53.7662			100.241	76.856			111.176	75.5487						14.2583	53.6626			27.3169	59.7998			40.3811	66.6243
			14.0341	58.9823			26.2739	73.5368			40.2529	83.6637			56.9307	70.7148			69.6238	78.1967			85.3917	53.6502			100.252	77.5024			111.187	75.0644						14.269	55.9321			27.3275	54.9814			40.3918	66.9814
			14.0448	55.4579			26.2845	73.4865			40.2636	84.8555			56.9414	71.188			69.6344	78.3233			85.4024	54.029			100.263	76.8055			111.198	74.6806						14.2797	56.9267			27.3382	48.6769			40.4024	67.4995
			14.0554	52.2996			26.2952	72.6499			40.2743	84.809			56.9521	71.2749			69.6451	78.5156			85.4131	58.917			100.273	76.4221			111.208	74.2536						14.2903	58.0335			27.3489	40.2966			40.4131	68.1313
			14.0661	50.1159			26.3059	70.9389			40.2849	83.7523			56.9627	71.4648			69.6558	78.5722			85.4237	66.6315			100.284	77.1007			111.219	73.5112						14.301	59.8358			27.3595	36.0103			40.4238	68.8026
			14.0768	48.4933			26.3165	68.8224			40.2956	82.384			56.9734	71.6232			69.6664	78.5331			85.4344	71.7444			100.295	78.1196			111.23	72.4873						14.3117	61.5329			27.3702	35.5332			40.4344	69.3052
			14.0874	48.9486			26.3272	66.9267			40.3063	81.4569			56.9841	71.4078			69.6771	78.7194			85.4451	74.7402			100.305	78.7077			111.24	71.4724						14.3223	63.1187			27.3809	35.9159			40.4451	69.5866
			14.0981	55.1347			26.3379	65.216			40.3169	81.2156			56.9947	70.542			69.6878	79.0338			85.4557	76.5183			100.316	78.5754			111.251	70.7121						14.333	64.2724			27.3915	35.3423			40.4558	69.8326
			14.1088	61.7559			26.3485	63.7197			40.3276	80.8189			57.0054	69.2737			69.6984	79.2633			85.4664	77.065			100.327	77.839			111.262	70.2331						14.3437	64.0643			27.4022	34.351			40.4664	70.1439
			14.1194	66.2593			26.3592	62.424			40.3383	79.2257			57.0161	68.3059			69.7091	79.262			85.4771	76.3236			100.337	76.8577			111.272	69.9536						14.3543	63.0717			27.4129	39.0617			40.4771	70.417
			14.1301	68.5876			26.3699	61.006			40.3489	76.1811			57.0267	67.9905			69.7198	79.1977			85.4877	74.7993			100.348	75.9045			111.283	70.1788						14.365	62.2888			27.4235	47.6044			40.4878	70.5723
			14.1408	69.3			26.3805	58.9475			40.3596	71.7666			57.0374	68.0466			69.7304	79.2129			85.4984	73.0875			100.359	75.1369			111.294	70.9472						14.3757	61.0905			27.4342	54.2398			40.4984	70.5045
			14.1514	69.0914			26.3912	55.351			40.3703	65.2081			57.0481	68.313			69.7411	79.1347			85.5091	71.9641			100.369	74.6124			111.304	71.9474						14.3863	59.2432			27.4449	57.5096			40.5091	70.2143
			14.1621	68.6043			26.4019	49.2716			40.3809	55.5481			57.0587	69.0122			69.7518	78.7636			85.5197	71.619			100.38	74.1485			111.315	73.142						14.397	57.7534			27.4555	56.7885			40.5198	69.9686
			14.1728	68.0444			26.4125	40.7272			40.3916	45.4941			57.0694	69.6294			69.7624	78.0673			85.5304	71.4192			100.391	73.1263			111.326	74.3992						14.4077	56.2545			27.4662	53.1665			40.5304	69.8793
			14.1834	67.2148			26.4232	34.6614			40.4023	41.7506			57.0801	69.7915			69.7731	76.902			85.5411	70.9825			100.401	70.7091			111.336	75.033						14.4183	54.104			27.4769	57.267			40.5411	69.7079
			14.1941	66.1254			26.4339	32.2465			40.4129	42.8278			57.0907	69.7469			69.7838	75.1685			85.5517	70.2497			100.412	67.8021			111.347	74.1179						14.429	52.393			27.4875	64.2659			40.5518	69.4099
			14.2048	65.0528			26.4445	31.5144			40.4236	44.2136			57.1014	69.7749			69.7944	73.227			85.5624	69.3118			100.423	66.8081			111.358	71.2237						14.4397	51.2561			27.4982	68.0631			40.5624	69.0994
			14.2154	64.1888			26.4552	38.3279			40.4343	44.8052			57.1121	70.5244			69.8051	71.4587			85.5731	68.1866			100.433	66.8284			111.368	68.0056						14.4503	49.9121			27.5089	69.8256			40.5731	68.9332
			14.2261	63.4513			26.4659	49.301			40.4449	46.2556			57.1227	74.1559			69.8158	70.2962			85.5837	66.6267			100.444	67.0703			111.379	67.6177						14.461	48.4965			27.5195	70.7137			40.5838	68.7984
			14.2368	62.2879			26.4765	55.8804			40.4556	47.8735			57.1334	78.8042			69.8264	69.6973			85.5944	64.3519			100.455	68.9512			111.39	69.9045						14.4717	47.411			27.5302	71.1951			40.5944	68.6204
			14.2474	60.0901			26.4872	59.9288			40.4663	48.6409			57.1441	82.01			69.8371	68.7682			85.6051	61.2628			100.465	73.3542			111.4	71.9329						14.4823	46.7974			27.5409	71.3758			40.6051	68.5447
			14.2581	56.1153			26.4979	63.1169			40.4769	48.238			57.1547	83.4841			69.8478	67.8055			85.6157	58.3516			100.476	77.0246			111.411	74.1944						14.493	46.2982			27.5515	71.3731			40.6158	68.6129
			14.2688	49.3411			26.5085	64.6866			40.4876	47.5043			57.1654	83.2116			69.8584	67.3995			85.6264	57.4757			100.487	78.8465			111.422	77.2892						14.5037	45.8467			27.5622	71.229			40.6264	68.7599
			14.2794	40.4144			26.5192	65.003			40.4983	46.1088			57.1761	81.4661			69.8691	67.0311			85.6371	56.4986			100.497	79.4746			111.432	79.2404						14.5143	45.9074			27.5729	70.848			40.6371	68.9038
			14.2901	38.0178			26.5299	65.4903			40.5089	44.7749			57.1867	79.2195			69.8798	65.9169			85.6477	54.3255			100.508	79.6395			111.443	79.5064						14.525	46.2084			27.5835	70.081			40.6478	69.0052
			14.3008	39.2825			26.5405	66.2247			40.5196	43.6316			57.1974	77.5076			69.8904	62.9479			85.6584	51.3977			100.519	79.6213			111.454	78.9204						14.5357	46.226			27.5942	69.5129			40.6584	69.2196
			14.3114	40.2615			26.5512	67.1327			40.5303	42.4463			57.2081	76.0298			69.9011	58.0458			85.6691	46.4733			100.529	79.5384			111.464	78.3352						14.5463	46.4762			27.6049	70.0808			40.6691	69.2889
			14.3221	40.9279			26.5619	68.4071			40.5409	42.719			57.2187	75.1174			69.9118	56.1097			85.6797	38.6069			100.54	79.478			111.475	77.8671						14.557	46.7601			27.6155	71.4253			40.6798	69.1612
			14.3328	40.5052			26.5725	69.7919			40.5516	43.3403			57.2294	75.3267			69.9224	56.2425			85.6904	32.0361			100.551	79.6214			111.486	77.4275						14.5677	46.7944			27.6262	72.5325			40.6904	68.9491
			14.3434	40.3409			26.5832	71.0498			40.5623	43.8462			57.2401	76.2129			69.9331	54.9035			85.7011	31.8359			100.561	80.0188			111.496	77.0851						14.5783	46.5077			27.6369	73.096			40.7011	68.5606
			14.3541	40.663			26.5939	71.8659			40.5729	43.495			57.2507	76.6008			69.9438	56.167			85.7117	33.2158			100.572	80.4691			111.507	76.9447						14.589	45.962			27.6475	73.1642			40.7118	68.2527
			14.3648	40.1211			26.6045	71.8095			40.5836	42.9408			57.2614	75.7763			69.9544	58.3595			85.7224	33.6852			100.583	80.8249			111.518	76.6732						14.5997	45.8356			27.6582	72.8575			40.7224	68.232
			14.3754	38.6997			26.6152	70.8155			40.5943	42.9527			57.2721	74.3611			69.9651	58.9387			85.7331	33.1164			100.593	81.0204			111.528	76.0207						14.6103	46.3292			27.6689	72.475			40.7331	68.4588
			14.3861	38.0971			26.6259	69.2905			40.6049	42.5837			57.2827	73.3906			69.9758	59.7551			85.7437	32.7653			100.604	80.9557			111.539	75.0266						14.621	46.6294			27.6795	72.1823			40.7438	68.7776
			14.3968	38.7299			26.6365	67.7187			40.6156	42.0755			57.2934	71.8331			69.9864	61.1536			85.7544	32.7995			100.615	80.6544			111.55	73.7774						14.6317	46.4463			27.6902	71.7726			40.7544	68.4724
			14.4074	38.5146			26.6472	66.3724			40.6263	41.4822			57.3041	69.1191			69.9971	62.098			85.7651	32.9714			100.625	80.3378			111.56	72.4682						14.6423	46.0438			27.7009	71.0695			40.7651	67.1462
			14.4181	37.787			26.6579	65.0524			40.6369	40.8105			57.3147	66.968			70.0078	63.0042			85.7757	33.5536			100.636	80.0748			111.571	71.5059						14.653	45.3518			27.7115	70.1372			40.7758	65.4249
			14.4288	36.8207			26.6685	63.7448			40.6476	39.4889			57.3254	66.084			70.0184	64.2125			85.7864	34.1169			100.647	79.8285			111.582	71.1829						14.6637	44.2926			27.7222	69.1531			40.7864	64.1563
			14.4394	36.1018			26.6792	62.8497			40.6583	37.269			57.3361	65.5091			70.0291	65.4265			85.7971	34.437			100.657	79.7777			111.592	71.0331						14.6743	43.0497			27.7329	68.2914			40.7971	64.5467
			14.4501	35.7363			26.6899	62.162			40.6689	35.0078			57.3467	64.8551			70.0398	66.3803			85.8077	35.0737			100.668	79.8973			111.603	70.8259						14.685	41.6086			27.7435	67.7644			40.8078	66.4559
			14.4608	35.0652			26.7005	61.6038			40.6796	33.6761			57.3574	63.5189			70.0504	67.1351			85.8184	35.31			100.679	79.8522			111.614	70.6258						14.6957	40.0018			27.7542	67.561			40.8184	67.6584
			14.4714	34.7761			26.7112	61.2769			40.6903	31.968			57.3681	61.255			70.0611	67.7798			85.8291	35.2356			100.689	79.3777			111.624	70.4462						14.7063	38.5822			27.7649	67.5879			40.8291	67.6932
			14.4821	33.2917			26.7219	61.2468			40.7009	30.8474			57.3787	60.8185			70.0718	68.3201			85.8397	35.0811			100.7	78.2746			111.635	70.2825						14.717	37.157			27.7755	67.9017			40.8398	67.2768
			14.4928	31.5963			26.7325	61.6604			40.7116	32.5634			57.3894	60.9692			70.0824	68.7946			85.8504	36.0317			100.711	76.2674			111.646	70.0949						14.7277	36.1407			27.7862	68.4115			40.8504	66.8356
			14.5034	30.8496			26.7432	62.3229			40.7223	32.6362			57.4001	60.2858			70.0931	69.1654			85.8611	38.1149			100.721	72.627			111.656	69.8495						14.7383	37.5784			27.7969	68.8729			40.8611	66.2992
			14.5141	30.2673			26.7539	62.4382			40.7329	31.9107			57.4107	61.0369			70.1038	69.3202			85.8717	39.1821			100.732	66.242			111.667	69.5817						14.749	38.5878			27.8075	69.2152			40.8718	65.7609
			14.5248	29.31			26.7645	62.0551			40.7436	31.2311			57.4214	62.271			70.1144	69.359			85.8824	39.1159			100.743	58.5507			111.678	69.356						14.7597	36.8188			27.8182	69.4606			40.8824	65.2984
			14.5354	29.1183			26.7752	61.8569			40.7543	31.2095			57.4321	65.0549			70.1251	69.3615			85.8931	38.212			100.753	59.6651			111.688	69.1302						14.7703	33.3698			27.8289	69.6031			40.8931	65.0712
			14.5461	30.0138			26.7859	61.8885			40.7649	32.5398			57.4427	68.1413			70.1358	69.1687			85.9037	36.7525			100.764	62.7733			111.699	68.9752						14.781	32.5691			27.8395	69.17			40.9038	65.0852
			14.5568	29.0781			26.7965	61.9865			40.7756	33.277			57.4534	72.0873			70.1464	68.4505			85.9144	35.3477			100.775	65.2914			111.71	69.0568						14.7917	32.3353			27.8502	67.8221			40.9144	64.9053
			14.5674	27.3509			26.8072	62.3154			40.7863	32.9438			57.4641	77.0353			70.1571	67.4294			85.9251	32.8358			100.785	68.6955			111.72	69.4075						14.8023	39.2297			27.8609	66.5918			40.9251	64.495
			14.5781	27.6174			26.8179	62.7533			40.7969	37.3445			57.4747	80.5396			70.1678	66.8271			85.9357	32.7691			100.796	71.6793			111.731	69.8776						14.813	50.5612			27.8715	66.3908			40.9358	64.1893
			14.5888	29.9064			26.8285	63.1687			40.8076	47.0835			57.4854	81.9374			70.1784	66.8672			85.9464	35.8879			100.807	73.3648			111.742	69.7774						14.8237	56.9719			27.8822	67.177			40.9464	63.9964
			14.5994	31.2914			26.8392	63.7488			40.8183	52.6809			57.4961	81.5678			70.1891	67.1085			85.9571	38.3809			100.817	74.2738			111.752	68.3931						14.8343	59.804			27.8929	68.8644			40.9571	63.7693
			14.6101	31.2699			26.8499	64.5359			40.8289	55.0088			57.5067	80.2617			70.1998	67.1359			85.9677	42.2797			100.828	74.6993			111.763	66.7979						14.845	60.5091			27.9035	70.5348			40.9678	63.6247
			14.6208	36.1536			26.8605	65.1561			40.8396	54.8601			57.5174	79.196			70.2104	67.0062			85.9784	44.6421			100.839	74.7022			111.774	66.8823						14.8557	62.8373			27.9142	71.5595			40.9784	63.7461
			14.6314	47.8229			26.8712	65.5133			40.8503	52.183			57.5281	78.9916			70.2211	66.8168			85.9891	43.5267			100.849	74.3662			111.784	68.6776						14.8663	67.2312			27.9249	71.8891			40.9891	64.0589
			14.6421	55.3225			26.8819	65.8314			40.8609	49.5667			57.5387	79.4518			70.2318	66.6606			85.9997	42.9115			100.86	73.6616			111.795	74.0309						14.877	70.2233			27.9355	71.622			40.9998	64.2925
			14.6528	58.9123			26.8925	66.1112			40.8716	50.096			57.5494	80.0087			70.2424	66.5568			86.0104	46.9842			100.871	72.5921			111.806	78.4433						14.8877	71.8915			27.9462	70.9474			41.0104	64.1994
			14.6634	60.176			26.9032	66.1081			40.8823	49.1883			57.5601	80.216			70.2531	66.4534			86.0211	47.6014			100.881	71.0982			111.816	80.3622						14.8983	72.8896			27.9569	70.2476			41.0211	64.0081
			14.6741	60.5544			26.9139	65.7376			40.8929	46.8852			57.5707	80.6321			70.2638	66.3425			86.0317	43.0556			100.892	69.1267			111.827	80.9705						14.909	73.8168			27.9675	69.7463			41.0318	63.9316
			14.6848	60.7385			26.9245	65.2222			40.9036	44.1668			57.5814	81.205			70.2744	66.2581			86.0424	36.1047			100.903	67.5986			111.838	81.3164						14.9197	74.89			27.9782	69.521			41.0424	63.904
			14.6954	61.421			26.9352	64.8287			40.9143	40.4115			57.5921	80.9621			70.2851	66.2361			86.0531	44.8572			100.913	68.602			111.848	81.7849						14.9303	75.5616			27.9889	69.5826			41.0531	63.9835
			14.7061	63.0271			26.9459	64.541			40.9249	40.3382			57.6027	80.1446			70.2958	66.2134			86.0637	51.2615			100.924	70.1787			111.859	82.4103						14.941	75.3736			27.9995	69.698			41.0638	64.1266
			14.7168	64.3032			26.9565	64.4243			40.9356	41.0723			57.6134	79.1812			70.3064	66.0499			86.0744	54.3917			100.935	70.7336			111.87	82.6449						14.9517	74.7528			28.0102	69.5861			41.0744	64.2341
			14.7274	64.5961			26.9672	64.1196			40.9463	41.4518			57.6241	78.0327			70.3171	65.7394			86.0851	56.1408			100.945	70.7754			111.88	82.0953						14.9623	73.499			28.0209	69.2263			41.0851	64.4321
			14.7381	65.0599			26.9779	62.7427			40.9569	39.115			57.6347	76.738			70.3278	65.4465			86.0957	57.5306			100.956	70.7993			111.891	80.8344						14.973	71.9315			28.0315	68.8317			41.0958	64.6054
			14.7488	66.0931			26.9885	60.6768			40.9676	37.8931			57.6454	75.4719			70.3384	65.2025			86.1064	58.4575			100.967	70.8912			111.902	78.9374						14.9837	71.3978			28.0422	68.4337			41.1064	64.6186
			14.7594	67.2689			26.9992	60.613			40.9783	36.3583			57.6561	74.3134			70.3491	65.0282			86.1171	58.9341			100.977	70.9442			111.912	76.239						14.9943	72.4098			28.0529	68.0565			41.1171	64.4921
			14.7701	68.2095			27.0099	61.006			40.9889	36.113			57.6667	73.2735			70.3598	64.8246			86.1277	59.177			100.988	70.9166			111.923	72.7824						15.005	74.4689			28.0635	67.91			41.1278	64.4765
			14.7808	68.7409			27.0205	60.5146			40.9996	38.11			57.6774	72.4338			70.3704	64.5142			86.1384	59.3243			100.999	70.8619			111.934	68.7558						15.0157	76.2189			28.0742	68.0034			41.1384	64.4328
			14.7914	68.7951			27.0312	60.9554			41.0103	37.5028			57.6881	71.8972			70.3811	64.2491			86.1491	59.4878			101.009	70.8529			111.944	63.9987						15.0263	77.0391			28.0849	68.0973			41.1491	64.2819
			14.8021	68.1559			27.0419	62.284			41.0209	35.8631			57.6987	71.5899			70.3918	64.0595			86.1597	60.3648			101.02	70.8606			111.955	58.5333						15.037	77.0049			28.0955	68.0713			41.1598	64.2254
			14.8128	66.9076			27.0525	63.2544			41.0316	37.6717			57.7094	71.2705			70.4024	63.7857			86.1704	62.0084			101.031	70.8464			111.966	52.2143						15.0477	76.4349			28.1062	67.9462			41.1704	64.11
			14.8234	65.6835			27.0632	63.9064			41.0423	41.8191			57.7201	70.843			70.4131	63.3276			86.1811	62.7882			101.041	70.7966			111.976	44.3207						15.0583	75.7601			28.1169	67.7869			41.1811	63.8939
			14.8341	64.9689			27.0739	64.3322			41.0529	44.0432			57.7307	70.3495			70.4238	62.8429			86.1917	62.667			101.052	70.7604			111.987	47.298						15.069	75.2842			28.1275	67.6072			41.1918	63.6517
			14.8448	64.7732			27.0845	64.4945			41.0636	44.7788			57.7414	69.7982			70.4344	62.4736			86.2024	62.4709			101.063	70.7474			111.998	47.7495						15.0797	74.9071			28.1382	67.3405			41.2024	63.2493
			14.8554	64.7712			27.0952	64.5095			41.0743	42.9034			57.7521	69.3001			70.4451	62.0112			86.2131	62.4145			101.073	70.7192			112.008	48.4034						15.0903	74.5219			28.1489	67.0105			41.2131	62.7074
			14.8661	64.951			27.1059	64.4931			41.0849	37.853			57.7627	68.8958			70.4558	61.3373			86.2237	62.4748			101.084	70.7083			112.019	49.2278						15.101	74.1337			28.1595	66.7137			41.2238	62.2396
			14.8768	65.4305			27.1165	64.3923			41.0956	34.7956			57.7734	68.4376			70.4664	60.7566			86.2344	62.7074			101.095	70.6934			112.03	46.6517						15.1117	73.76			28.1702	66.504			41.2344	62.8745
			14.8874	65.6309			27.1272	64.3029			41.1063	34.536			57.7841	67.7715			70.4771	60.5645			86.2451	63.0726			101.105	70.6774			112.04	46.8658						15.1223	73.4364			28.1809	66.3367			41.2451	65.1068
			14.8981	65.4331			27.1379	64.4169			41.1169	34.3475			57.7947	66.9671			70.4878	60.7072			86.2557	63.4622			101.116	70.6334			112.051	45.2158						15.133	73.2488			28.1915	66.1489			41.2558	66.7815
			14.9088	65.1299			27.1485	64.7994			41.1276	34.9396			57.8054	66.2184			70.4984	61.0047			86.2664	64.1344			101.127	70.4693			112.062	44.2046						15.1437	73.297			28.2022	65.9423			41.2664	67.4747
			14.9194	64.7952			27.1592	65.2026			41.1383	36.0257			57.8161	65.605			70.5091	61.376			86.2771	65.4582			101.137	70.0623			112.072	47.6911						15.1543	73.5627			28.2129	65.724			41.2771	67.7192
			14.9301	64.4613			27.1699	65.3729			41.1489	36.2361			57.8267	65.1332			70.5198	61.6679			86.2877	66.918			101.148	69.1244			112.083	46.8291						15.165	73.8229			28.2235	65.5214			41.2878	67.8004
			14.9408	64.3906			27.1805	65.4178			41.1596	38.0947			57.8374	64.7758			70.5304	61.7989			86.2984	67.7671			101.159	67.2085			112.094	46.9399						15.1757	74.0444			28.2342	65.3338			41.2984	67.8573
			14.9514	64.4494			27.1912	65.3861			41.1703	39.5178			57.8481	64.3672			70.5411	61.8899			86.3091	67.7898			101.169	64.1313			112.104	50.423						15.1863	74.3669			28.2449	65.1564			41.3091	68.1161
			14.9621	64.1958			27.2019	65.3356			41.1809	37.7983			57.8587	63.628			70.5518	62.044			86.3197	67.2457			101.18	60.6324			112.115	55.5841						15.197	74.6766			28.2555	65.0061			41.3198	68.7312
			14.9728	63.8508			27.2125	65.3284			41.1916	34.9424			57.8694	62.645			70.5624	62.2566			86.3304	66.5762			101.191	59.5886			112.126	58.291						15.2077	74.7602			28.2662	64.9753			41.3304	69.4236
			14.9834	63.6581			27.2232	65.3256			41.2023	32.9507			57.8801	61.3687			70.5731	62.4234			86.3411	65.9231			101.201	65.7886			112.136	58.4006						15.2183	74.6667			28.2769	65.2696			41.3411	69.7161
			14.9941	63.588			27.2339	65.2992			41.2129	30.4539			57.8907	59.8883			70.5838	62.4948			86.3517	65.095			101.212	71.6431			112.147	58.1965						15.229	74.5288			28.2875	65.8226			41.3518	69.5671
			15.0048	63.6053			27.2445	65.2683			41.2236	32.7689			57.9014	58.6106			70.5944	62.6557			86.3624	63.993			101.223	74.7586			112.158	64.7435						15.2397	74.6105			28.2982	66.2296			41.3624	69.0021
			15.0154	63.6978			27.2552	65.256			41.2343	33.8974			57.9121	57.6881			70.6051	62.8255			86.3731	63.0325			101.233	76.4874			112.168	73.4573						15.2503	74.4028			28.3089	66.3741			41.3731	67.8606
			15.0261	63.825			27.2659	65.281			41.2449	33.5476			57.9227	61.8734			70.6158	62.1474			86.3837	62.5598			101.244	78.2621			112.179	79.4178						15.261	73.117			28.3195	66.3779			41.3838	65.9719
			15.0368	64.0202			27.2765	65.2891			41.2556	35.9376			57.9334	69.4656			70.6264	60.2431			86.3944	62.2866			101.255	80.1033			112.19	82.9372						15.2717	70.9845			28.3302	66.321			41.3944	63.2564
			15.0474	64.365			27.2872	65.279			41.2663	37.9502			57.9441	74.5274			70.6371	57.5493			86.4051	62.1039			101.265	81.5558			112.2	84.8049						15.2823	69.2817			28.3409	66.168			41.4051	59.8588
			15.0581	64.8306			27.2979	65.2455			41.2769	37.0439			57.9547	77.315			70.6478	54.666			86.4157	62.5234			101.276	82.4507			112.211	85.7325						15.293	69.0719			28.3515	65.9604			41.4158	56.0698
			15.0688	65.3293			27.3085	65.2758			41.2876	38.271			57.9654	78.7041			70.6584	51.6594			86.4264	64.8672			101.287	82.5947			112.222	86.1738						15.3037	69.8011			28.3622	65.656			41.4264	51.6342
			15.0794	65.7075			27.3192	65.4303			41.2983	40.8645			57.9761	79.3992			70.6691	53.1916			86.4371	67.0726			101.297	81.5751			112.232	86.4298						15.3143	69.9294			28.3729	65.0386			41.4371	45.4188
			15.0901	65.8745			27.3299	65.6066			41.3089	38.7194			57.9867	79.5229			70.6798	61.7117			86.4477	67.8094			101.308	78.6895			112.243	86.6072						15.325	70.0518			28.3835	63.9669			41.4478	38.882
			15.1008	65.8373			27.3405	65.6632			41.3196	37.5346			57.9974	79.2012			70.6904	68.425			86.4584	68.1646			101.319	73.1823			112.254	86.7041						15.3357	70.5557			28.3942	62.2289			41.4584	35.2301
			15.1114	65.6628			27.3512	65.6482			41.3303	40.9174			58.0081	78.703			70.7011	72.5253			86.4691	68.7631			101.329	64.7703			112.264	86.8869						15.3463	70.7425			28.4049	60.1237			41.4691	30.2288
			15.1221	65.3727			27.3619	65.6465			41.3409	40.9778			58.0187	78.0396			70.7118	75.1522			86.4797	69.5061			101.34	54.7157			112.275	87.3163						15.357	70.6583			28.4155	59.9934			41.4798	31.4279
			15.1328	65.0774			27.3725	65.6085			41.3516	37.8029			58.0294	76.9598			70.7224	76.8761			86.4904	70.2296			101.351	44.2745			112.286	87.8017						15.3677	70.6187			28.4262	61.8999			41.4904	35.6134
			15.1434	64.928			27.3832	65.5451			41.3623	37.6583			58.0401	74.9326			70.7331	77.795			86.5011	70.8431			101.361	39.0093			112.296	88.068						15.3783	70.6473			28.4369	63.4235			41.5011	37.9155
			15.1541	64.8527			27.3939	65.5227			41.3729	40.7255			58.0507	71.3126			70.7438	77.8887			86.5117	71.5665			101.372	41.0362			112.307	88.1169						15.389	70.7484			28.4475	64.5489			41.5118	36.5443
			15.1648	64.7682			27.4045	65.5092			41.3836	46.841			58.0614	65.2255			70.7544	77.1393			86.5224	72.5745			101.383	43.2007			112.318	87.8078						15.3997	70.9027			28.4582	65.7312			41.5224	35.2331
			15.1754	64.5286			27.4152	65.4634			41.3943	53.0427			58.0721	55.8408			70.7651	75.7031			86.5331	73.6611			101.393	42.8221			112.328	86.9626						15.4103	70.9751			28.4689	67.0243			41.5331	35.7093
			15.1861	63.4941			27.4259	65.4013			41.4049	54.5101			58.0827	44.7111			70.7758	73.8559			86.5437	74.5568			101.404	42.7473			112.339	86.0031						15.421	71.0454			28.4795	68.19			41.5438	31.5966
			15.1968	60.9588			27.4365	65.4037			41.4156	50.9668			58.0934	41.0056			70.7864	72.1452			86.5544	75.1163			101.415	43.3772			112.35	85.2581						15.4317	71.1016			28.4902	69.106			41.5544	33.9284
			15.2074	58.1236			27.4472	65.4412			41.4263	42.1512			58.1041	38.6361			70.7971	70.9557			86.5651	75.3194			101.425	42.3403			112.36	83.5437						15.4423	70.8243			28.5009	70.038			41.5651	45.607
			15.2181	57.5443			27.4579	65.4594			41.4369	31.01			58.1147	37.6331			70.8078	69.9984			86.5757	75.2084			101.436	40.1746			112.371	79.6918						15.453	70.2229			28.5115	71.3644			41.5758	51.9208
			15.2288	57.4528			27.4685	65.4755			41.4476	31.1672			58.1254	38.4083			70.8184	68.9214			86.5864	74.6433			101.447	40.2861			112.382	74.1505						15.4637	69.6776			28.5222	73.0178			41.5864	53.2697
			15.2394	57.1623			27.4792	65.5065			41.4583	33.3371			58.1361	38.8896			70.8291	66.9592			86.5971	73.6694			101.457	41.1099			112.392	72.0444						15.4743	69.2918			28.5329	74.4528			41.5971	51.5578
			15.2501	57.9758			27.4899	65.5367			41.4689	32.9757			58.1467	39.9018			70.8398	62.9011			86.6077	72.7182			101.468	41.7783			112.403	76.4387						15.485	68.8495			28.5435	75.2842			41.6078	51.007
			15.2608	59.3127			27.5005	65.5713			41.4796	32.6952			58.1574	41.1489			70.8504	55.8505			86.6184	72.2834			101.479	41.9065			112.414	78.9295						15.4957	68.1854			28.5542	75.8058			41.6184	49.6802
			15.2714	60.3096			27.5112	65.7149			41.4903	33.6331			58.1681	41.8307			70.8611	45.9547			86.6291	72.2127			101.489	42.6989			112.424	79.1344						15.5063	67.303			28.5649	76.2113			41.6291	45.5174
			15.2821	61.0105			27.5219	66.0077			41.5009	36.7241			58.1787	42.8108			70.8718	37.7213			86.6397	71.9963			101.5	44.0589			112.435	78.4302						15.517	66.3024			28.5755	76.2773			41.6398	42.5189
			15.2928	61.6226			27.5325	66.3187			41.5116	36.9012			58.1894	43.6687			70.8824	35.9878			86.6504	71.7714			101.511	44.6469			112.446	77.6005						15.5277	65.1389			28.5862	76.1416			41.6504	43.9405
			15.3034	62.3146			27.5432	66.5101			41.5223	34.2421			58.2001	43.5704			70.8931	31.9892			86.6611	71.1618			101.521	44.9551			112.456	76.9776						15.5383	63.868			28.5969	75.8534			41.6611	50.4094
			15.3141	63.0945			27.5539	66.593			41.5329	33.4394			58.2107	43.5544			70.9038	29.4579			86.6717	69.1314			101.532	45.0706			112.467	76.6052						15.549	62.5337			28.6075	75.4464			41.6718	58.042
			15.3248	63.7607			27.5645	66.6335			41.5436	33.9775			58.2214	44.8185			70.9144	31.9593			86.6824	65.3031			101.543	44.9306			112.478	76.5045						15.5597	61.5807			28.6182	74.6263			41.6824	62.6029
			15.3354	64.1009			27.5752	66.5855			41.5543	35.3086			58.2321	45.8786			70.9251	34.0571			86.6931	61.7872			101.553	44.896			112.488	76.5804						15.5703	61.3522			28.6289	72.5293			41.6931	64.564
			15.3461	64.0673			27.5859	66.5034			41.5649	34.1336			58.2427	46.1068			70.9358	35.6852			86.7037	60.537			101.564	44.5648			112.499	76.5713						15.581	61.0054			28.6395	67.8802			41.7038	65.546
			15.3568	63.9231			27.5965	66.2783			41.5756	33.9228			58.2534	46.5118			70.9464	36.7536			86.7144	60.2199			101.575	43.3313			112.51	76.2199						15.5917	60.8871			28.6502	59.6219			41.7144	66.6531
			15.3674	64.0818			27.6072	65.5628			41.5863	34.9017			58.2641	47.514			70.9571	35.7191			86.7251	61.4256			101.585	41.2281			112.52	75.6052						15.6023	61.0559			28.6609	47.0313			41.7251	67.7731
			15.3781	64.39			27.6179	64.2415			41.5969	33.237			58.2747	48.0976			70.9678	34.6093			86.7357	63.6558			101.596	38.8243			112.531	74.9955						15.613	60.4395			28.6715	35.7478			41.7358	68.6057
			15.3888	64.4969			27.6285	62.5235			41.6076	31.7349			58.2854	48.1028			70.9784	35.286			86.7464	65.8868			101.607	35.6689			112.542	74.4807						15.6237	59.5011			28.6822	32.8667			41.7464	69.27
			15.3994	64.3842			27.6392	61.7959			41.6183	34.2274			58.2961	47.8645			70.9891	35.7083			86.7571	68.2087			101.617	32.3036			112.552	73.2886						15.6343	58.56			28.6929	32.9971			41.7571	69.637
			15.4101	64.19			27.6499	65.036			41.6289	34.825			58.3067	47.1569			70.9998	36.1235			86.7677	70.5329			101.628	32.3261			112.563	70.3845						15.645	57.0332			28.7035	33.2075			41.7678	69.8852
			15.4208	64.1044			27.6605	68.5202			41.6396	35.1073			58.3174	45.9116			71.0104	36.6982			86.7784	72.1376			101.639	33.9179			112.574	68.7961						15.6557	54.5399			28.7142	32.6357			41.7784	70.2673
			15.4314	64.0476			27.6712	70.7424			41.6503	38.8361			58.3281	44.2332			71.0211	37.6061			86.7891	72.6799			101.649	33.4707			112.584	71.3387						15.6663	52.0659			28.7249	35.8726			41.7891	70.7284
			15.4421	63.9858			27.6819	72.568			41.6609	39.5667			58.3387	42.3836			71.0318	37.6415			86.7997	72.2652			101.66	32.4413			112.595	73.061						15.677	48.8336			28.7355	52.6842			41.7998	71.3328
			15.4528	63.9346			27.6925	74.1896			41.6716	38.8182			58.3494	40.3007			71.0424	37.6035			86.8104	71.1794			101.671	33.0006			112.606	73.5131						15.6877	44.8577			28.7462	64.9687			41.8104	71.7758
			15.4634	63.8399			27.7032	75.4239			41.6823	43.4314			58.3601	38.6611			71.0531	37.709			86.8211	69.8528			101.681	32.61			112.616	73.5657						15.6983	44.9985			28.7569	73.0709			41.8211	71.8009
			15.4741	63.7252			27.7139	76.1512			41.6929	51.0765			58.3707	35.7987			71.0638	36.7411			86.8317	68.6664			101.692	33.3374			112.627	73.5935						15.709	49.9916			28.7675	77.0905			41.8318	72.032
			15.4848	63.6454			27.7245	76.2029			41.7036	54.9165			58.3814	34.8825			71.0744	36.7137			86.8424	67.7914			101.703	42.6245			112.638	73.8071						15.7197	54.5337			28.7782	77.0962			41.8424	72.5525
			15.4954	63.6223			27.7352	75.3608			41.7143	54.634			58.3921	35.8898			71.0851	37.377			86.8531	67.2899			101.713	50.5671			112.648	74.1273						15.7303	57.8259			28.7889	75.014			41.8531	72.9057
			15.5061	63.594			27.7459	73.8935			41.7249	51.0913			58.4027	33.1974			71.0958	37.7661			86.8637	67.0667			101.724	53.3086			112.659	74.3136						15.741	62.7356			28.7995	77.2523			41.8638	73.1278
			15.5168	63.5039			27.7565	72.2597			41.7356	51.8863			58.4134	29.5664			71.1064	38.0225			86.8744	66.8636			101.735	51.4795			112.67	74.1779						15.7517	65.9238			28.8102	79.1541			41.8744	73.3476
			15.5274	63.3713			27.7672	70.4672			41.7463	57.1389			58.4241	26.9449			71.1171	38.1725			86.8851	66.6916			101.745	50.5423			112.68	73.8219						15.7623	66.4813			28.8209	79.2174			41.8851	73.6798
			15.5381	63.2369			27.7779	68.5491			41.7569	60.6514			58.4347	26.0384			71.1278	38.1424			86.8957	66.7499			101.756	56.6303			112.691	73.6249						15.773	66.1975			28.8315	79.2974			41.8958	74.007
			15.5488	63.1456			27.7885	66.762			41.7676	62.846			58.4454	30.2859			71.1384	37.6716			86.9064	66.5541			101.767	63.0686			112.702	73.6823						15.7837	66.9169			28.8422	79.7436			41.9064	73.7875
			15.5594	63.1446			27.7992	65.179			41.7783	64.1293			58.4561	49.581			71.1491	36.9733			86.9171	65.6568			101.777	67.373			112.712	73.9691						15.7943	68.2727			28.8529	80.2837			41.9171	72.9782
			15.5701	63.224			27.8099	63.3463			41.7889	64.1291			58.4667	62.3325			71.1598	36.0353			86.9277	64.7057			101.788	69.6227			112.723	74.4487						15.805	69.5754			28.8635	80.7076			41.9278	71.7681
			15.5808	63.2882			27.8205	60.2699			41.7996	63.1909			58.4774	68.8303			71.1704	34.6047			86.9384	64.4226			101.799	70.5779			112.734	74.7021						15.8157	70.472			28.8742	81.0161			41.9384	70.0698
			15.5914	63.3491			27.8312	54.9253			41.8103	64.2276			58.4881	70.4193			71.1811	33.7312			86.9491	64.4456			101.809	70.9764			112.744	74.2331						15.8263	71.012			28.8849	81.2274			41.9491	68.8556
			15.6021	63.4176			27.8419	47.0761			41.8209	66.6481			58.4987	68.6442			71.1918	33.4384			86.9597	64.385			101.82	71.1964			112.755	72.9397						15.837	71.3327			28.8955	81.3331			41.9598	69.5253
			15.6128	63.5087			28.3838	54.9966			41.8316	68.7796			58.5094	67.8913			71.2024	33.842			86.9704	64.2476			101.831	71.2155			112.766	71.3122						15.8477	71.3807			28.9062	81.4764			41.9704	71.5525
			15.6234	63.6519			28.3944	51.3683			41.8423	70.9308			58.5201	69.3718			71.2131	37.6395			86.9811	64.0259			101.841	70.8115			112.776	70.2374						15.8583	70.7638			28.9169	81.5934			41.9811	72.9766
			15.6341	63.7914			28.4051	55.2861			41.8529	72.8246			58.5307	71.0817			71.2238	41.3918			86.9917	63.7314			101.852	69.8103			112.787	69.7613						15.869	69.1169			28.9275	81.6015			41.9918	73.6756
			15.6448	63.8471			28.4158	60.3685			41.8636	74.0968			58.5414	73.3656			71.2344	42.6294			87.0024	63.4528			101.863	67.9197			112.798	69.4903						15.8797	69.101			28.9382	81.605			42.0024	74.1421
			15.6554	63.8308			28.4264	63.1885			41.8743	74.8371			58.5521	76.0158			71.2451	40.8112			87.0131	63.2762			101.873	65.9034			112.808	69.2315						15.8903	71.9673			28.9489	81.5925			42.0131	74.4765
			15.6661	63.6613			28.4371	64.6994			41.8849	75			58.5627	78.1198			71.2558	36.6356			87.0237	63.2595			101.884	65.7304			112.819	68.9175						15.901	75.417			28.9595	81.5151			42.0238	74.4941
			15.6768	62.9716			28.4478	65.6891			41.8956	74.7356			58.5734	79.3645			71.2664	35.1463			87.0344	63.3121			101.895	66.0711			112.83	68.6547						15.9117	78.0319			28.9702	81.2368			42.0344	74.2896
			15.6874	61.3599			28.4584	66.5181			41.9063	74.1914			58.5841	80.8533			71.2771	33.3978			87.0451	63.2964			101.905	66.4799			112.84	68.4574						15.9223	79.553			28.9809	80.5762			42.0451	74.0806
			15.6981	58.579			28.4691	67.4066			41.9169	73.1032			58.5947	82.9262			71.2878	30.6301			87.0557	63.2081			101.916	67.529			112.851	68.2812						15.933	80.2582			28.9915	79.5688			42.0558	73.9188
			15.7088	54.7732			28.4798	68.5565			41.9276	70.7717			58.6054	84.3135			71.2984	30.2863			87.0664	63.0979			101.927	68.0441			112.862	68.1496						15.9437	80.4851			29.0022	78.375			42.0664	73.7637
			15.7194	52.3849			28.4904	69.9307			41.9383	67.2814			58.6161	85.0059			71.3091	35.6945			87.0771	62.9968			101.937	67.6341			112.872	68.0538						15.9543	80.4644			29.0129	77.1218			42.0771	73.7052
			15.7301	57.2202			28.5011	71.3813			41.9489	64.5193			58.6267	85.8416			71.3198	43.8221			87.0877	62.9159			101.948	67.1415			112.883	68.0466						15.965	80.2435			29.0235	76.0288			42.0878	73.7485
			15.7408	62.6737			28.5118	72.7312			41.9596	63.4848			58.6374	86.4491			71.3304	47.1			87.0984	62.8714			101.959	66.5725			112.894	68.1215						15.9757	79.766			29.0342	75.113			42.0984	73.841
			15.7514	65.7229			28.5224	73.4591			41.9703	65.5293			58.6481	86.0672			71.3411	45.617			87.1091	62.8513			101.969	65.354			112.904	68.0291						15.9863	78.9007			29.0449	73.7259			42.1091	73.7541
			15.7621	67.0456			28.5331	73.5043			41.9809	68.4614			58.6587	84.3943			71.3518	42.5525			87.1197	62.8582			101.98	63.3235			112.915	67.9176						15.997	77.3104			29.0555	71.0181			42.1198	72.6113
			15.7728	67.3878			28.5438	73.3936			41.9916	69.8926			58.6694	81.9117			71.3624	41.9365			87.1304	62.8249			101.991	60.846			112.926	67.9574						16.0077	74.7677			29.0662	67.6648			42.1304	70.7419
			15.7834	67.0613			28.5544	73.1777			42.0023	69.7996			58.6801	79.3263			71.3731	39.6611			87.1411	62.7613			102.001	58.8398			112.936	68.0965						16.0183	72.8864			29.0769	67.2942			42.1411	70.5913
			15.7941	66.4437			28.5651	72.8656			42.0129	68.9066			58.6907	75.9335			71.3838	34.9647			87.1517	62.6945			102.012	57.6345			112.947	67.7544						16.029	71.9884			29.0875	69.1346			42.1518	71.9073
			15.8048	65.8541			28.5758	72.4047			42.0236	67.7418			58.7014	76.457			71.3944	34.9566			87.1624	62.6019			102.023	57.2648			112.958	66.5064						16.0397	69.6969			29.0982	69.9169			42.1624	73.6975
			15.8154	65.077			28.5864	71.0996			42.0343	65.5943			58.7121	80.3101			71.4051	36.484			87.1731	62.5153			102.033	58.0498			112.968	64.7742						16.0503	66.7319			29.1089	69.7462			42.1731	75.2828
			15.8261	63.8636			28.5971	68.4476			42.0449	62.4976			58.7227	81.3588			71.4158	35.0308			87.1837	62.4882			102.044	60.6182			112.979	63.6434						16.061	63.9532			29.1195	69.2287			42.1838	75.8716
			15.8368	62.1909			28.6078	63.8657			42.0556	62.8021			58.7334	80.328			71.4264	35.5552			87.1944	62.5048			102.055	64.3747			112.99	67.4664						16.0717	60.6398			29.1302	68.6538			42.1944	75.6732
			15.8474	59.8258			28.6184	60.8188			42.0663	65.4136			58.7441	79.3972			71.4371	34.4807			87.2051	62.481			102.065	67.2817			113	75.7392						16.0823	57.1292			29.1409	68.1517			42.2051	75.327
			15.8581	55.8547			28.6291	65.1611			42.0769	67.2331			58.7547	79.4106			71.4478	33.7025			87.2157	62.3415			102.076	69.1697			113.011	81.5728						16.093	53.1507			29.1515	67.9141			42.2158	75.0949
			15.8688	49.3206			28.6398	67.8559			42.0876	69.0366			58.7654	79.9674			71.4584	37.8893			87.2264	62.0971			102.087	70.8583			113.022	84.8433						16.1037	53.5731			29.1622	67.8908			42.2264	75.0649
			15.8794	41.0746			28.6504	67.7653			42.0983	70.2338			58.7761	80.2236			71.4691	39.4782			87.2371	61.7378			102.097	71.7498			113.032	86.463						16.1143	53.5131			29.1729	67.8881			42.2371	75.039
			15.8901	35.5651			28.6611	66.2456			42.1089	70.1744			58.7867	79.7328			71.4798	39.5265			87.2477	61.004			102.108	71.138			113.043	86.8965						16.125	51.1286			29.1835	67.8573			42.2478	74.8694
			15.9008	35.1391			28.6718	65.0807			42.1196	69.7696			58.7974	78.7281			71.4904	38.2122			87.2584	59.8339			102.119	69.4192			113.054	86.3039						16.1357	50.1267			29.1942	67.7961			42.2584	74.5741
			15.9114	37.9931			28.6824	64.8906			42.1303	69.9046			58.8081	77.6196			71.5011	36.3056			87.2691	59.0039			102.129	67.8973			113.064	84.7199						16.1463	49.2591			29.2049	67.6418			42.2691	74.1646
			15.9221	38.3063			28.6931	65.2116			42.1409	70.3025			58.8187	76.5661			71.5118	36.5367			87.2797	58.9695			102.14	66.3167			113.075	82.3529						16.157	46.9397			29.2155	67.4488			42.2798	73.6494
			15.9328	36.813			28.7038	65.6195			42.1516	70.5516			58.8294	75.6718			71.5224	36.7301			87.2904	58.9629			102.151	63.8199			113.086	80.178						16.1677	43.7684			29.2262	67.0115			42.2904	73.237
			15.9434	36.7738			28.7144	65.8246			42.1623	70.4931			58.8401	75.1462			71.5331	38.1957			87.3011	58.7844			102.161	63.6802			113.096	78.9974						16.1783	40.3391			29.2369	65.8214			42.3011	72.939
			15.9541	37.2922			28.7251	65.6399			42.1729	70.2916			58.8507	74.9024			71.5438	46.1807			87.3117	58.7778			102.172	66.8341			113.107	78.4639						16.189	36.1408			29.2475	64.7276			42.3118	72.5361
			15.9648	36.6097			28.7358	65.1027			42.1836	70.0741			58.8614	74.6546			71.5544	53.0795			87.3224	62.5367			102.183	69.412			113.118	77.9706						16.1997	32.8018			29.2582	65.1108			42.3224	72.0634
			15.9754	35.6247			28.7464	64.5953			42.1943	69.6255			58.8721	74.2641			71.5651	56.7708			87.3331	69.4484			102.193	70.9867			113.128	77.3069						16.2103	30.8612			29.2689	66.2222			42.3331	71.7733
			15.9861	34.7107			28.7571	64.3511			42.2049	68.7186			58.8827	73.8704			71.5758	58.3841			87.3437	73.8762			102.204	72.327			113.139	76.559						16.221	31.8506			29.2795	67.0804			42.3438	71.5304
			15.9968	33.6961			28.7678	64.333			42.2156	67.4143			58.8934	73.3452			71.5864	59.0924			87.3544	75.995			102.215	73.5301			113.15	75.7697						16.2317	31.9769			29.2902	67.2168			42.3544	71.1183
			16.0074	33.7708			28.7784	64.6967			42.2263	66.0391			58.9041	71.9313			71.5971	59.5893			87.3651	76.7954			102.225	74.1809			113.16	74.8123						16.2423	31.0178			29.3009	66.8614			42.3651	70.5767
			16.0181	34.0583			28.7891	65.4128			42.2369	65.1255			58.9147	68.5754			71.6078	60.128			87.3757	76.3617			102.236	74.3511			113.171	73.4188						16.253	30.7427			29.3115	66.5481			42.3758	70.0419
			16.0288	34.0185			28.7998	66.2268			42.2476	64.7557			58.9254	64.0054			71.6184	60.7511			87.3864	74.9062			102.247	74.3695			113.182	71.2312						16.2637	30.9193			29.3222	66.4255			42.3864	69.6785
			16.0394	34.3213			28.8104	66.9907			42.2583	64.3859			58.9361	62.6181			71.6291	61.4381			87.3971	73.4699			102.257	74.3189			113.192	67.8205						16.2743	31.884			29.3329	66.5314			42.3971	69.5133
			16.0501	34.8652			28.8211	67.6641			42.2689	63.8082			58.9467	62.6553			71.6398	62.1775			87.4077	72.4806			102.268	73.9141			113.203	62.7624						16.285	33.0573			29.3435	66.8316			42.4078	69.4162
			16.0608	33.9027			28.8318	68.1309			42.2796	63.1426			58.9574	64.1819			71.6504	62.7087			87.4184	71.5446			102.279	72.832			113.214	56.0429						16.2957	36.8496			29.3542	67.1992			42.4184	69.286
			16.0714	32.1858			28.8424	68.1708			42.2903	62.5052			58.9681	66.5611			71.6611	62.2749			87.4291	70.479			102.289	70.803			113.224	48.0114						16.3063	51.282			29.3649	67.5412			42.4291	69.113
			16.0821	31.7655			28.8531	67.7433			42.3009	61.889			58.9787	69.2475			71.6718	60.5493			87.4397	69.222			102.3	67.9899			113.235	39.0901						16.317	59.8921			29.3755	67.73			42.4398	68.831
			16.0928	31.1497			28.8638	66.8126			42.3116	61.2584			58.9894	71.7737			71.6824	58.9804			87.4504	67.8106			102.311	66.6688			113.246	36.6175						16.3277	63.1562			29.3862	67.7234			42.4504	68.5314
			16.1034	30.6842			28.8744	64.7155			42.3223	60.6056			59.0001	74.12			71.6931	58.7144			87.4611	66.4713			102.321	68.3212			113.256	37.0975						16.3383	62.5457			29.3969	67.5248			42.4611	68.433
			16.1141	30.1861			28.8851	60.7995			42.3329	60.0665			59.0107	76.1318			71.7038	59.4383			87.4717	65.1946			102.332	69.7679										16.349	62.4268			29.4075	67.2007			42.4718	68.6717
			16.1248	31.952			28.8958	57.6741			42.3436	59.6552			59.0214	77.3985			71.7144	61.1386			87.4824	63.5328			102.343	70.2819										16.3597	64.8154			29.4182	66.8374			42.4824	69.132
			16.1354	32.8981			28.9064	58.8364			42.3543	59.2874			59.0321	78.0645			71.7251	62.8831			87.4931	61.1008			102.353	70.6239										16.3703	66.9144			29.4289	66.544			42.4931	69.8837
			16.1461	31.406			28.9171	60.9769			42.3649	59.0907			59.0427	78.5176			71.7358	63.9168			87.5037	58.4859			102.364	71.1324										16.381	68.3169			29.4395	66.6599			42.5038	70.6699
			16.1568	30.8307			28.9278	62.7076			42.3756	59.0362			59.0534	79.0572			71.7464	64.1146			87.5144	56.3338			102.375	71.5466										16.3917	69.377			29.4502	67.2041			42.5144	70.7003
			16.1674	30.979			28.9384	63.7289			42.3863	58.9974			59.0641	79.6074			71.7571	63.9756			87.5251	53.3975			102.385	71.7338										16.4023	69.7829			29.4609	67.6013			42.5251	69.1946
			16.1781	31.2923			28.9491	63.9859			42.3969	58.8553			59.0747	79.66			71.7678	63.8768			87.5357	48.5193			102.396	71.7151										16.413	70.1207			29.4715	67.5862			42.5358	65.6168
			16.1888	31.6318			28.9598	63.847			42.4076	58.6887			59.0854	79.1255			71.7784	63.7154			87.5464	42.2445			102.407	71.5942										16.4237	73.1505			29.4822	67.4226			42.5464	59.937
			16.1994	29.3951			28.9704	63.6632			42.4183	58.5532			59.0961	78.2608			71.7891	63.6761			87.5571	37.1668			102.417	71.4631										16.4343	76.2623			29.4929	67.3721			42.5571	56.1559
			16.2101	27.9643			28.9811	63.5606			42.4289	58.3696			59.1067	77.1062			71.7998	63.8185			87.5677	35.0732			102.428	71.3555										16.445	77.5963			29.5035	67.3103			42.5678	56.4269
			16.2208	29.1526			28.9918	63.526			42.4396	58.0975			59.1174	75.8272			71.8104	63.4161			87.5784	34.9566			102.439	71.2492										16.4557	77.6879			29.5142	67.1089			42.5784	53.9128
			16.2314	29.9563			29.0024	63.3196			42.4503	57.7989			59.1281	75.294			71.8211	63.5816			87.5891	34.5547			102.449	71.032										16.4663	77.6341			29.5249	66.9646			42.5891	49.699
			16.2421	33.3315			29.0131	62.9293			42.4609	57.5299			59.1387	75.7644			71.8318	63.877			87.5997	35.6978			102.46	70.6822										16.477	78.2468			29.5355	66.9183			42.5998	47.3557
			16.2528	43.1374			29.0238	62.412			42.4716	57.268			59.1494	76.4074			71.8424	62.838			87.6104	36.8582			102.471	70.2916										16.4877	79.2211			29.5462	66.9144			42.6104	44.1447
			16.2634	49.463			29.0344	61.9996			42.4823	57.0403			59.1601	76.7603			71.8531	62.4475			87.6211	36.246			102.481	69.8307										16.4983	80.1361			29.5569	66.9026			42.6211	42.4184
			16.2741	52.1458			29.0451	62.4687			42.4929	56.8442			59.1707	76.7732			71.8638	62.0563			87.6317	36.3076			102.492	68.9276										16.509	80.8461			29.5675	66.8947			42.6318	44.8118
			16.2848	52.1829			29.0558	63.5432			42.5036	56.7489			59.1814	76.6684			71.8744	60.5317			87.6424	37.8073			102.503	67.2225										16.5197	81.2341			29.5782	66.9232			42.6424	43.4617
			16.2954	52.9556			29.0664	64.3364			42.5143	56.6534			59.1921	76.8078			71.8851	60.6007			87.6531	37.6734			102.513	64.6503										16.5303	81.3401			29.5889	66.9629			42.6531	42.8452
			16.3061	55.6672			29.0771	64.5974			42.5249	56.6443			59.2027	76.9316			71.8958	63.7894			87.6637	36.6317			102.524	61.4623										16.541	81.0963			29.5995	66.9664			42.6638	44.6317
			16.3168	57.442			29.0878	64.6057			42.5356	56.8096			59.2134	76.7207			71.9064	65.219			87.6744	36.9634			102.535	58.2895										16.5517	80.0279			29.6102	66.9758			42.6744	46.9097
			16.3274	58.3699			29.0984	64.6147			42.5463	57.1218			59.2241	76.4595			71.9171	68.2978			87.6851	37.5327			102.545	56.493										16.5623	77.4586			29.6209	67.021			42.6851	48.3963
			16.3381	59.1825			29.1091	64.5283			42.5569	57.4265			59.2347	76.1817			71.9278	70.563			87.6957	37.3552			102.556	57.9693										16.573	74.2406			29.6315	66.9758			42.6958	49.7186
			16.3488	59.945			29.1198	64.3694			42.5676	57.5221			59.2454	75.8366			71.9384	69.4397			87.7064	36.9154			102.567	65.4048										16.5837	72.7783			29.6422	66.8512			42.7064	50.799
			16.3594	60.6647			29.1304	64.3675			42.5783	57.706			59.2561	75.2508			71.9491	68.3617			87.7171	37.2652			102.577	71.92										16.5943	72.3305			29.6529	66.7405			42.7171	51.3579
			16.3701	61.6634			29.1411	64.4334			42.5889	57.964			59.2667	74.4378			71.9598	69.262			87.7277	38.3848			102.588	75.7646										16.605	71.6376			29.6635	66.6776			42.7278	51.9948
			16.3808	62.866			29.1518	64.4125			42.5996	57.8744			59.2774	73.7087			71.9704	68.2705			87.7384	38.9961			102.599	78.1581										16.6157	70.5933			29.6742	66.6374			42.7384	53.1936
			16.3914	64.1468			29.1624	64.3416			42.6103	57.2818			59.2881	73.1571			71.9811	67.2429			87.7491	38.9688			102.609	79.5231										16.6263	71.0278			29.6849	66.5858			42.7491	53.6944
			16.4021	65.5689			29.1731	64.3127			42.6209	56.2937			59.2987	72.6248			71.9918	67.6471			87.7597	39.349			102.62	79.8993										16.637	74.3636			29.6955	66.5296			42.7598	52.8281
			16.4128	66.9858			29.1838	64.2504			42.6316	55.0458			59.3094	72.1623			72.0024	66.2108			87.7704	39.5075			102.631	79.7397										16.6477	77.8166			29.7062	66.4471			42.7704	52.0719
			16.4234	68.1325			29.1944	64.1618			42.6423	54.2051			59.3201	71.7511			72.0131	62.3823			87.7811	39.2113			102.641	79.0956										16.6583	80.2195			29.7169	66.3088			42.7811	51.4639
			16.4341	68.9341			29.2051	63.9915			42.6529	58.1831			59.3307	71.254			72.0238	57.7843			87.7917	38.2585			102.652	77.8678										16.669	81.3315			29.7275	66.1668			42.7918	50.7427
			16.4448	69.6826			29.2158	63.7128			42.6636	65.4374			59.3414	70.7576			72.0344	53.4775			87.8024	37.4642			102.663	76.328										16.6797	81.3959			29.7382	66.0084			42.8024	50.2676
			16.4554	70.1568			29.2264	63.464			42.6743	69.9768			59.3521	70.2973			72.0451	48.2543			87.8131	37.5645			102.673	74.442										16.6903	81.0693			29.7489	65.7625			42.8131	49.8857
			16.4661	69.6127			29.2371	63.3533			42.6849	71.9164			59.3627	69.8144			72.0558	47.4329			87.8237	38.4559			102.684	71.5258										16.701	80.6844			29.7595	65.3112			42.8238	49.2768
			16.4768	68.4477			29.2478	63.4515			42.6956	72.039			59.3734	69.3748			72.0664	50.5945			87.8344	38.5961			102.695	66.6452										16.7117	80.1353			29.7702	64.6743			42.8344	48.462
			16.4874	68.0089			29.2584	63.6687			42.7063	71.0026			59.3841	68.9941			72.0771	55.1943			87.8451	37.754			102.705	59.0694										16.7223	79.2276			29.7809	63.8525			42.8451	47.6844
			16.4981	67.7041			29.2691	63.8707			42.7169	69.7197			59.3947	68.5523			72.0878	59.1476			87.8557	36.9012			102.716	48.9377										16.733	77.6434			29.7915	62.7616			42.8558	47.0394
			16.5088	66.3926			29.2798	64.015			42.7276	68.8055			59.4054	67.9532			72.0984	62.0536			87.8664	36.8481			102.727	41.3233										16.7437	75.732			29.8022	62.0964			42.8664	45.9744
			16.5194	64.507			29.2904	64.1601			42.7383	68.3545			59.4161	66.9224			72.1091	63.8544			87.8771	37.2637			102.737	38.6733										16.7543	74.2496			29.8129	63.2429			42.8771	44.374
			16.5301	62.7922			29.3011	64.2959			42.7489	67.7383			59.4267	65.1787			72.1198	64.8119			87.8877	36.7998			102.748	39.0139										16.765	72.9039			29.8235	64.8731			42.8878	42.3792
			16.5408	60.0044			29.3118	64.3852			42.7596	66.2763			59.4374	62.9937			72.1304	65.3497			87.8984	36.2184			102.759	40.7813										16.7757	72.2809			29.8342	66.002			42.8984	40.3574
			16.5514	56.3382			29.3224	64.4176			42.7703	64.2035			59.4481	61.0231			72.1411	65.7051			87.9091	35.7231			102.769	41.7175										16.7863	72.767			29.8449	66.6415			42.9091	39.0529
			16.5621	57.9917			29.3331	64.4023			42.7809	62.0932			59.4587	59.975			72.1518	65.9589			87.9197	34.7157			102.78	42.1158										16.797	73.9634			29.8555	67.0369			42.9198	37.8453
			16.5728	60.5362			29.3438	64.3787			42.7916	60.2963			59.4694	61.5732			72.1624	66.1177			87.9304	35.0992			102.791	43.1686										16.8077	75.149			29.8662	67.5384			42.9304	37.3929
			16.5834	60.8874			29.3544	64.3606			42.8023	58.8038			59.4801	67.9884			72.1731	65.9926			87.9411	34.7406			102.801	44.345										16.8183	75.9527			29.8769	68.4597			42.9411	39.7902
			16.5941	60.5675			29.3651	64.3818			42.8129	57.3556			59.4907	74.3383			72.1838	65.3467			87.9517	33.678			102.812	44.723										16.829	76.3799			29.8875	69.8799			42.9518	39.0891
			16.6048	60.4584			29.3758	64.4244			42.8236	55.3306			59.5014	78.141			72.1944	64.1682			87.9624	34.2259			102.823	44.1442										16.8397	76.5886			29.8982	71.3216			42.9624	37.9838
			16.6154	60.5908			29.3864	64.3862			42.8343	51.9804			59.5121	79.9513			72.2051	63.1112			87.9731	35.7221			102.833	42.579										16.8503	76.6496			29.9089	72.2339			42.9731	38.868
			16.6261	61.0326			29.3971	64.1849			42.8449	46.652			59.5227	80.6147			72.2158	62.7663			87.9837	35.9162			102.844	41.0398										16.861	76.6316			29.9195	72.5513			42.9838	37.1529
			16.6368	61.6511			29.4078	63.704			42.8556	40.8454			59.5334	80.6171			72.2264	62.6165			87.9944	34.6804			102.855	39.9478										16.8717	76.5657			29.9302	72.6616			42.9944	32.5165
			16.6474	62.3987			29.4184	62.8797			42.8663	40.0456			59.5441	80.237			72.2371	62.3295			88.0051	33.7541			102.865	38.3857										16.8823	76.3081			29.9409	72.9414			43.0051	39.1924
			16.6581	63.2826			29.4291	61.6695			42.8769	39.9528			59.5547	79.7048			72.2478	62.0443			88.0157	32.1089			102.876	36.0135										16.893	75.7921			29.9515	73.3544			43.0158	53.024
			16.6688	64.2095			29.4398	59.8487			42.8876	40.8601			59.5654	79.1914			72.2584	61.8439			88.0264	30.6661			102.887	32.7777										16.9037	75.1586			29.9622	73.7663			43.0264	66.164
			16.6794	64.9751			29.4504	57.3567			42.8983	41.2009			59.5761	78.6329			72.2691	61.8234			88.0371	31.5341			102.897	32.2178										16.9143	74.6232			29.9729	74.0747			43.0371	74.0815
			16.6901	65.4556			29.4611	54.7416			42.9089	40.6459			59.5867	77.4466			72.2798	61.7822			88.0477	32.2352			102.908	31.5652										16.925	74.096			29.9835	74.2064			43.0478	73.9441
			16.7008	65.5895			29.4718	52.8721			42.9196	41.7138			59.5974	74.8573			72.2904	61.6131			88.0584	33.0087			102.919	30.2664										16.9357	73.2246			29.9942	74.1424			43.0584	81.6345
			16.7114	65.5728			29.4824	54.7918			42.9303	43.1012			59.6081	70.0795			72.3011	61.459			88.0691	35.087			102.929	31.7698										16.9463	72.0025			30.0049	73.5496			43.0691	87.7482
			16.7221	65.6186			29.4931	61.1228			42.9409	43.1182			59.6187	62.3188			72.3118	61.3907			88.0797	35.8329			102.94	32.9015										16.957	71.2485			30.0155	72.178			43.0798	90.2069
			16.7328	65.6926			29.5038	65.4461			42.9516	42.4903			59.6294	51.6196			72.3224	61.3166			88.0904	35.9903			102.951	32.5087										16.9677	71.4651			30.0262	69.7576			43.0904	90.6055
			16.7434	65.6755			29.5144	67.5831			42.9623	42.0398			59.6401	46.8421			72.3331	61.1896			88.1011	36.9101			102.961	31.975										16.9783	71.8296			30.0369	65.714			43.1011	90.849
			16.7541	65.3218			29.5251	69.1223			42.9729	41.849			59.6507	45.406			72.3438	61.0499			88.1117	37.4454			102.972	32.0325										16.989	71.8676			30.0475	60.5782			43.1118	90.563
			16.7648	63.9588			29.5358	70.9273			42.9836	41.0228			59.6614	43.7847			72.3544	60.9003			88.1224	37.216			102.983	39.728										16.9997	71.789			30.0582	57.0342			43.1224	88.86
			16.7754	60.3594			29.5464	72.7987			42.9943	39.7363			59.6721	44.0823			72.3651	60.7434			88.1331	36.9614			102.993	48.6167										17.0103	71.6625			30.0689	53.9797			43.1331	86.2961
			16.7861	54.5898			29.5571	74.6483			43.0049	39.3544			59.6827	45.0174			72.3758	60.5716			88.1437	36.7994			103.004	52.708										17.021	71.5402			30.0795	48.8046			43.1438	85.2766
			16.7968	53.9601			29.5678	76.1752			43.0156	39.3289			59.6934	45.8691			72.3864	60.3926			88.1544	37.6028			103.015	58.0318										17.0317	71.4613			30.0902	41.4701			43.1544	86.4977
			16.8074	56.3911			29.5784	76.4674			43.0263	39.2018			59.7041	45.8462			72.3971	60.2179			88.1651	38.7467			103.025	66.5706										17.0423	71.4128			30.1009	37.2386			43.1651	87.708
			16.8181	57.771			29.5891	75.3213			43.0369	39.1163			59.7147	44.3843			72.4078	60.1034			88.1757	38.7217			103.036	72.7153										17.053	71.4304			30.1115	36.7173			43.1758	88.0324
			16.8288	59.1698			29.5998	73.2538			43.0476	38.5334			59.7254	42.5118			72.4184	60.0198			88.1864	38.8205			103.047	76.8806										17.0637	71.4524			30.1222	36.3481			43.1864	88.8115
			16.8394	60.6063			29.6104	70.6038			43.0583	37.891			59.7361	42.4184			72.4291	59.9084			88.1971	38.9773			103.057	80.0026										17.0743	71.4228			30.1329	37.382			43.1971	88.4092
			16.8501	61.4373			29.6211	67.856			43.0689	38.5151			59.7467	43.8226			72.4398	59.8639			88.2077	38.9881			103.068	82.4806										17.085	71.3912			30.1435	36.9712			43.2078	86.4883
			16.8608	61.6744			29.6318	65.7869			43.0796	39.3993			59.7574	45.1573			72.4504	59.8858			88.2184	39.3692			103.079	84.0599										17.0957	71.3547			30.1542	34.2405			43.2184	84.0622
			16.8714	61.6104			29.6424	64.3363			43.0903	39.6174			59.7681	46.103			72.4611	59.8819			88.2291	38.8715			103.089	84.5526										17.1063	71.2708			30.1649	32.0344			43.2291	82.3979
			16.8821	61.349			29.6531	62.7096			43.1009	39.0177			59.7787	46.8829			72.4718	59.7799			88.2397	37.5365			103.1	84.2754										17.117	71.1415			30.1755	33.32			43.2398	81.124
			16.8928	60.9795			29.6638	59.693			43.1116	38.7336			59.7894	47.477			72.4824	59.6688			88.2504	36.2669			103.111	83.9004										17.1277	70.9517			30.1862	35.1053			43.2504	79.906
			16.9034	60.4914			29.6744	54.2099			43.1223	37.5843			59.8001	48.4071			72.4931	59.7067			88.2611	34.9918			103.121	83.7438										17.1383	70.663			30.1969	36.5622			43.2611	78.5121
			16.9141	59.8768			29.6851	46.2873			43.1329	36.6951			59.8107	49.5622			72.5038	59.8237			88.2717	34.2011			103.132	83.7266										17.149	70.3636			30.2075	39.4251			43.2718	76.5858
			16.9248	59.3703			29.6958	39.5049			43.1436	37.1516			59.8214	49.0799			72.5144	59.8548			88.2824	32.5313			103.143	83.8064										17.1597	70.0831			30.2182	42.3686			43.2824	75.2329
			16.9354	58.9663			29.7064	35.5617			43.1543	36.3608			59.8321	45.9578			72.5251	59.8302			88.2931	30.817			103.153	83.7512										17.1703	69.4518			30.2289	44.6089			43.2931	74.2491
			16.9461	58.449			29.7171	33.5876			43.1649	34.9214			59.8427	41.9491			72.5358	59.8508			88.3037	31.7078			103.164	83.2275										17.181	67.9255			30.2395	46.2637			43.3038	73.7876
			16.9568	57.6788			29.7278	36.0588			43.1756	33.1832			59.8534	39.417			72.5464	59.9437			88.3144	31.1378			103.175	82.4076										17.1917	65.9918			30.2502	47.277			43.3144	73.9017
			16.9674	57.3833			29.7384	36.4122			43.1863	33.0767			59.8641	40.0352			72.5571	60.0018			88.3251	29.3987			103.185	81.4695										17.2023	65.684			30.2609	47.8881			43.3251	74.1069
			16.9781	58.2662			29.7491	36.6746			43.1969	34.4332			59.8747	44.1629			72.5678	59.7425			88.3357	30.8295			103.196	79.4638										17.213	67.1416			30.2715	48.1661			43.3358	74.3305
			16.9888	59.2602			29.7598	37.2834			43.2076	34.4158			59.8854	45.9529			72.5784	58.8186			88.3464	32.7168			103.207	75.2381										17.2237	68.3851			30.2822	47.9169			43.3464	74.2794
			16.9994	59.908			29.7704	36.1104			43.2183	33.5805			59.8961	43.405			72.5891	56.927			88.3571	32.9766			103.217	68.8664										17.2343	69.2503			30.2929	47.6188			43.3571	73.9419
			17.0101	60.3541			29.7811	33.8548			43.2289	32.7984			59.9067	40.1388			72.5998	54.4503			88.3677	31.8694			103.228	69.1213										17.245	69.6253			30.3035	47.6803			43.3678	73.7848
			17.0208	60.6982			29.7918	34.9567			43.2396	32.8832			59.9174	42.9253			72.6104	52.6613			88.3784	37.349			103.239	75.846										17.2557	69.5885			30.3142	47.7231			43.3784	74.0336
			17.0314	60.913			29.8024	37.1071			43.2503	33.117			59.9281	42.2044			72.6211	51.3474			88.3891	46.7974			103.249	79.6452										17.2663	69.4746			30.3249	47.326			43.3891	74.7107
			17.0421	61.0397			29.8131	43.9022			43.2609	33.7782			59.9387	41.0895			72.6318	52.9335			88.3997	51.7838			103.26	80.6214										17.277	69.1183			30.3355	47.1013			43.3998	77.1522
			17.0528	61.1296			29.8238	45.0437			43.2716	35.725			59.9494	42.9069			72.6424	61.2457			88.4104	53.3642			103.271	79.3764										17.2877	68.9188			30.3462	47.179			43.4104	78.845
			17.0634	61.1884			29.8344	49.6192			43.2823	38.1233			59.9601	42.0952			72.6531	67.7728			88.4211	57.2644			103.281	76.8587										17.2983	69.1279			30.3569	48.0997			43.4211	82.6753
			17.0741	61.2261			29.8451	52.6913			43.2929	38.2197			59.9707	46.2157			72.6638	71.0979			88.4317	63.3892			103.292	74.9444										17.309	70.1022			30.3675	49.6676			43.4318	86.9018
			17.0848	61.2603			29.8558	55.6507			43.3036	36.6095			59.9814	54.8064			72.6744	71.9671			88.4424	67.6996			103.303	74.2395										17.3197	70.7234			30.3782	52.4381			43.4424	88.8499
			17.0954	61.2681			29.8664	58.584			43.3143	36.8272			59.9921	60.316			72.6851	71.3603			88.4531	70.3731			103.313	74.1048										17.3303	70.0474			30.3889	54.7519			43.4531	87.7084
			17.1061	61.204			29.8771	58.2296			43.3249	36.8539			60.0027	62.23			72.6958	69.9373			88.4637	72.2885			103.324	74.2117										17.341	68.9683			30.3995	55.066			43.4638	87.9166
			17.1168	61.1042			29.8878	56.6334			43.3356	34.9678			60.0134	62.4593			72.7064	68.1048			88.4744	73.8188			103.335	74.3551										17.3517	68.2491			30.4102	54.3544			43.4744	88.5262
			17.1274	61.0199			29.8984	55.9951			43.3463	32.8414			60.0241	63.0134			72.7171	66.6912			88.4851	75.1327			103.345	74.3739										17.3623	67.9679			30.4209	53.3271			43.4851	87.5808
			17.1381	60.9233			29.9091	51.5664			43.3569	31.8382			60.0347	66.975			72.7278	65.8474			88.4957	76.5266			103.356	74.1552										17.373	67.3446			30.4315	52.8414			43.4958	86.3321
			17.1488	60.7814			29.9198	45.3812			43.3676	33.2059			60.0454	71.6914			72.7384	64.9105			88.5064	78.0569			103.367	73.6748										17.3837	65.2378			30.4422	52.9909			43.5064	82.8993
			17.1594	60.619			29.9304	46.4104			43.3783	33.6777			60.0561	75.0884			72.7491	63.5454			88.5171	79.3499			103.377	72.9606										17.3943	61.0036			30.4529	52.2875			43.5171	79.3657
			17.1701	60.5306			29.9411	48.2889			43.3889	33.3598			60.0667	77.3495			72.7598	61.2873			88.5277	80.1212			103.388	71.3225										17.405	54.2562			30.4635	50.4337			43.5278	77.5331
			17.1808	60.5666			29.9518	49.631			43.3996	33.6429			60.0774	78.7886			72.7704	57.4949			88.5384	80.467			103.399	67.3906										17.4157	45.7198			30.4742	48.9927			43.5384	77.9475
			17.1914	60.7698			29.9624	50.3337			43.4103	35.1593			60.0881	79.6409			72.7811	51.9281			88.5491	80.5728			103.409	61.6094										17.4263	38.6687			30.4849	47.0034			43.5491	77.6299
			17.2021	61.1475			29.9731	51.1862			43.4209	35.0174			60.0987	80.0702			72.7918	44.1694			88.5597	80.5583			103.42	61.9961										17.437	36.6628			30.4955	43.9274			43.5598	77.9947
			17.2128	61.5801			29.9838	52.3304			43.4316	33.0293			60.1094	80.0438			72.8024	34.9214			88.5704	80.4736			103.431	64.0755										17.4477	37.3692			30.5062	40.5684			43.5704	77.5933
			17.2234	61.9561			29.9944	51.7564			43.4423	31.6049			60.1201	79.036			72.8131	30.9559			88.5811	80.2693			103.441	65.7273										17.4583	37.6479			30.5169	38.1024			43.5811	77.9564
			17.2341	62.2769			30.0051	49.4891			43.4529	29.1053			60.1307	78.0118			72.8238	33.6857			88.5917	79.9072			103.452	67.4896										17.469	38.3458			30.5275	37.3334			43.5918	77.7227
			17.2448	62.5248			30.0158	47.2888			43.4636	29.4393			60.1414	78.7968			72.8344	36.2839			88.6024	79.3778			103.463	68.3651										17.4797	37.5009			30.5382	39.5962			43.6024	77.1919
			17.2554	62.5331			30.0264	45.2522			43.4743	30.8407			60.1521	79.5764			72.8451	38.1482			88.6131	78.6378			103.473	68.4566										17.4903	34.6538			30.5489	44.1108			43.6131	76.6066
			17.2661	61.9277			30.0371	45.3975			43.4849	36.0371			60.1627	80.3061			72.8558	39.3075			88.6237	78.1757			103.484	68.309										17.501	36.5738			30.5595	47.7186			43.6238	75.9296
			17.2768	60.3958			30.0478	47.5076			43.4956	36.6223			60.1734	80.2661			72.8664	40.4147			88.6344	77.8178			103.495	68.0857										17.5117	49.3502			30.5702	47.9559			43.6344	75.4572
			17.2874	57.9213			30.0584	48.7631			43.5063	37.6142			60.1841	82.4436			72.8771	41.4916			88.6451	75.9076			103.505	67.6554										17.5223	58.7262			30.5809	48.6278			43.6451	75.0794
			17.2981	54.7523			30.0691	49.7274			43.5169	38.9152			60.1947	85.645			72.8878	41.9904			88.6557	71.6735			103.516	66.8988										17.533	62.5757			30.5915	58.1581			43.6558	74.6735
			17.3088	52.0775			30.0798	49.9732			43.5276	37.7826			60.2054	86.3091			72.8984	42.083			88.6664	66.2045			103.527	65.901										17.5437	61.7528			30.6022	64.9762			43.6664	74.3179
			17.3194	54.8189			30.0904	48.9694			43.5383	36.0364			60.2161	86.8981			72.9091	41.647			88.6771	62.6589			103.537	64.6291										17.5543	58.105			30.6129	68.9108			43.6771	74.0173
			17.3301	61.1772			30.1011	47.1821			43.5489	35.4231			60.2267	86.9698			72.9198	40.998			88.6877	67.096			103.548	63.7122										17.565	57.1434			30.6235	71.6097			43.6878	73.6854
			17.3408	66.4492			30.1118	46.9878			43.5596	33.5746			60.2374	86.48			72.9304	40.4554			88.6984	71.112			103.559	64.8006										17.5757	61.1348			30.6342	73.8025			43.6984	73.2673
			17.3514	69.6484			30.1224	47.2176			43.5703	30.332			60.2481	84.6042			72.9411	39.729			88.7091	72.0115			103.569	66.2725										17.5863	64.2501			30.6449	75.3408			43.7091	72.8211
			17.3621	70.9572			30.1331	46.1712			43.5809	29.2682			60.2587	84.4129			72.9518	40.0173			88.7197	71.3074			103.58	66.9161										17.597	65.9954			30.6555	75.8161			43.7198	72.4084
			17.3728	70.9687			30.1438	44.0675			43.5916	33.2753			60.2694	84.91			72.9624	41.2004			88.7304	70.5006			103.591	67.089										17.6077	66.9618			30.6662	75.3177			43.7304	72.0966
			17.3834	70.2498			30.1544	40.3648			43.6023	41.8503			60.2801	82.3341			72.9731	42.155			88.7411	69.8029			103.601	67.2259										17.6183	67.3809			30.6769	74.828			43.7411	71.744
			17.3941	69.2266			30.1651	36.6974			43.6129	49.7454			60.2907	79.7717			72.9838	41.6428			88.7517	69.8106			103.612	67.3674										17.629	67.435			30.6875	74.7428			43.7518	71.3511
			17.4048	68.0332			30.1758	35.167			43.6236	53.8147			60.3014	79.4867			72.9944	39.6175			88.7624	70.5263			103.623	67.5032										17.6397	67.314			30.6982	74.8348			43.7624	70.9826
			17.4154	66.4768			30.1864	33.2273			43.6343	56.8509			60.3121	79.4861			73.0051	38.0589			88.7731	71.3709			103.633	67.6122										17.6503	67.1607			30.7089	75.0496			43.7731	70.7
			17.4261	64.1713			30.1971	34.54			43.6449	62.3044			60.3227	76.8596			73.0158	37.6068			88.7837	72.1255			103.644	67.3313										17.661	66.5475			30.7195	75.2649			43.7838	70.6625
			17.4368	60.5173			30.2078	34.5855			43.6556	67.23			60.3334	74.8458			73.0264	37.1938			88.7944	72.9307			103.655	66.2394										17.6717	64.8439			30.7302	75.415			43.7944	70.7907
			17.4474	54.6619			30.2184	34.2827			43.6663	70.405			60.3441	71.7202			73.0371	36.3279			88.8051	73.7205			103.665	64.2994										17.6823	62.8286			30.7409	75.4442			43.8051	70.8479
			17.4581	46.1486			30.2291	33.5498			43.6769	72.5497			60.3547	70.0049			73.0478	34.9088			88.8157	74.062			103.676	61.9325										17.693	61.4831			30.7515	75.3277			43.8158	70.8879
			17.4688	39.5374			30.2398	34.7796			43.6876	74.4165			60.3654	67.2202			73.0584	34.4518			88.8264	73.9949			103.687	59.3897										17.7037	61.8102			30.7622	75.1986			43.8264	70.9135
			17.4794	38.2669			30.2504	37.1036			43.6983	76.0257			60.3761	65.609			73.0691	36.8604			88.8371	74.0044			103.697	56.2572										17.7143	64.1394			30.7729	75.1463			43.8371	70.8972
			17.4901	38.0795			30.2611	35.7952			43.7089	77.168			60.3867	65.9226			73.0798	39.2359			88.8477	74.2409			103.708	52.8813										17.725	65.7759			30.7835	75.025			43.8478	70.9751
			17.5008	38.9196			30.2718	33.8077			43.7196	77.8897			60.3974	68.9086			73.0904	38.8123			88.8584	74.4149			103.719	51.2325										17.7357	65.3015			30.7942	74.8207			43.8584	71.07
			17.5114	38.5112			30.2824	36.0952			43.7303	78.4213			60.4081	73.8589			73.1011	35.4605			88.8691	74.1936			103.729	50.8992										17.7463	66.8463			30.8049	75.1184			43.8691	71.1113
			17.5221	38.0911			30.2931	39.8995			43.7409	79.0208			60.4187	78.4503			73.1118	33.5517			88.8797	73.5201			103.74	50.4774										17.757	69.9389			30.8155	75.6628			43.8798	71.1352
			17.5328	38.5461			30.3038	48.595			43.7516	79.6161			60.4294	81.6285			73.1224	34.9821			88.8904	72.2312			103.751	49.7229										17.7677	72.4238			30.8262	75.6059			43.8904	71.1849
			17.5434	37.9907			30.3144	53.6091			43.7623	80.0532			60.4401	83.2011			73.1331	34.8905			88.9011	69.4504			103.761	50.6302										17.7783	73.1319			30.8369	75.0353			43.9011	71.3363
			17.5541	39.7525			30.3251	54.6198			43.7729	80.3035			60.4507	83.384			73.1438	33.317			88.9117	64.5535			103.772	56.688										17.789	71.396			30.8475	74.5474			43.9118	71.7124
			17.5648	40.9009			30.3358	54.3926			43.7836	80.378			60.4614	82.4889			73.1544	37.1198			88.9224	62.0549			103.783	62.1143										17.7997	68.6497			30.8582	74.4781			43.9224	72.1537
			17.5754	39.6376			30.3464	55.9206			43.7943	80.3504			60.4721	80.5687			73.1651	48.5435			88.9331	64.3322			103.793	64.9613										17.8103	67.4707			30.8689	74.4742			43.9331	72.2906
			17.5861	38.2705			30.3571	58.9939			43.8049	80.2879			60.4827	78.1489			73.1758	57.3049			88.9437	65.6852			103.804	66.1722										17.821	66.6233			30.8795	74.3268			43.9438	71.8026
			17.5968	36.8545			30.3678	61.7196			43.8156	80.2363			60.4934	76.7223			73.1864	62.1074			88.9544	66.6478			103.815	66.5682										17.8317	66.7721			30.8902	74.2078			43.9544	70.5133
			17.6074	35.4333			30.3784	63.4206			43.8263	80.1558			60.5041	75.9857			73.1971	64.2547			88.9651	67.941			103.825	66.4992										17.8423	66.3204			30.9009	74.196			43.9651	68.4967
			17.6181	35.5195			30.3891	64.2551			43.8369	79.4324			60.5147	75.2446			73.2078	65.4608			88.9757	68.7511			103.836	66.2581										17.853	65.8662			30.9115	74.2115			43.9758	66.5228
			17.6288	36.1383			30.3998	64.5917			43.8476	77.3299			60.5254	75.0462			73.2184	66.4295			88.9864	69.038			103.847	65.8527										17.8637	65.4448			30.9222	74.1031			43.9864	68.3327
			17.6394	36.7153			30.4104	64.5342			43.8583	73.7825			60.5361	75.394			73.2291	67.163			88.9971	69.27			103.857	65.1764										17.8743	64.856			30.9329	73.7632			43.9971	71.4793
			17.6501	36.1946			30.4211	64.1918			43.8689	68.7952			60.5467	75.708			73.2398	67.6668			89.0077	69.5576			103.868	64.2817										17.885	64.3894			30.9435	73.3347			44.0078	73.0613
			17.6608	32.9587			30.4318	63.7984			43.8796	65.2006			60.5574	75.7007			73.2504	67.9176			89.0184	69.7322			103.879	63.1679										17.8957	64.0979			30.9542	73.0661			44.0184	74.1211
			17.6714	32.1017			30.4424	63.504			43.8903	69.7903			60.5681	75.3939			73.2611	67.8834			89.0291	69.7135			103.889	61.9518										17.9063	63.7355			30.9649	73.1114			44.0291	74.819
			17.6821	34.7633			30.4531	63.2649			43.9009	72.8787			60.5787	75.1734			73.2718	67.6734			89.0397	69.5568			103.9	60.5425										17.917	63.4244			30.9755	72.7877			44.0398	75.0812
			17.6928	34.7093			30.4638	63.0654			43.9116	73.6851			60.5894	74.8982			73.2824	67.563			89.0504	69.2599			103.911	58.6251										17.9277	62.7125			30.9862	71.4688			44.0504	75.1596
			17.7034	36.2032			30.4744	62.6718			43.9223	73.6095			60.6001	74.1197			73.2931	67.6514			89.0611	68.7897			103.921	56.7957										17.9383	60.9482			30.9969	70.917			44.0611	75.1686
			17.7141	41.9607			30.4851	61.6571			43.9329	73.2976			60.6107	72.9299			73.3038	67.9505			89.0717	68.3544			103.932	55.2103										17.949	58.9924			31.0075	71.97			44.0718	75.021
			17.7248	43.1227			30.4958	60.3731			43.9436	73.0525			60.6214	71.7646			73.3144	68.3761			89.0824	68.2669			103.943	53.3641										17.9597	58.0187			31.0182	73.4676			44.0824	74.6351
			17.7354	50.323			30.5064	60.4133			43.9543	73.0966			60.6321	71.2891			73.3251	68.7498			89.0931	68.2182			103.953	50.8003										17.9703	58.4841			31.0289	74.9944			44.0931	74.0283
			17.7461	54.0751			30.5171	61.3484			43.9649	73.1226			60.6427	71.8653			73.3358	68.9407			89.1037	68.1306			103.964	46.6291										17.981	59.8537			31.0395	75.9074			44.1038	73.3378
			17.7568	54.6789			30.5278	62.296			43.9756	73.0037			60.6534	72.1962			73.3464	68.9859			89.1144	68.0941			103.975	46.5111										17.9917	60.4354			31.0502	76.0119			44.1144	72.7003
			17.7674	52.379			30.5384	62.9958			43.9863	73.0151			60.6641	72.1576			73.3571	69.0584			89.1251	68.0381			103.985	49.6312										18.0023	60.4279			31.0609	75.6948			44.1251	72.1054
			17.7781	47.5246			30.5491	63.3629			43.9969	73.1868			60.6747	72.0863			73.3678	69.1968			89.1357	67.9736			103.996	50.6818										18.013	60.9501			31.0715	75.2384			44.1358	71.5009
			17.7888	48.768			30.5598	63.4589			44.0076	73.2633			60.6854	72.211			73.3784	69.3214			89.1464	67.9848			104.007	52.0211										18.0237	61.6257			31.0822	74.5131			44.1464	70.8852
			17.7994	52.2051			30.5704	63.3127			44.0183	73.0572			60.6961	72.2135			73.3891	69.467			89.1571	68.0056														18.0343	61.9687			31.0929	73.4051			44.1571	70.1238
			17.8101	55.6715			30.5811	62.9719			44.0289	72.3409			60.7067	71.4777			73.3998	69.5926			89.1677	67.9991														18.045	62.1705			31.1035	72.131			44.1678	68.9129
			17.8208	56.0176			30.5918	62.48			44.0396	70.5388			60.7174	69.8195			73.4104	69.5916			89.1784	67.9032														18.0557	62.1726			31.1142	70.8025			44.1784	67.1609
			17.8314	55.5225			30.6024	61.2786			44.0503	66.6785			60.7281	67.3103			73.4211	69.4528			89.1891	67.6732														18.0663	62.0392			31.1249	69.5834			44.1891	65.2382
			17.8421	57.4987			30.6131	58.7738			44.0609	62.4505			60.7387	64.3524			73.4318	69.1938			89.1997	67.4363														18.077	62.4673			31.1355	68.7591			44.1998	63.5878
			17.8528	57.1787			30.6238	55.2415			44.0716	64.7158			60.7494	62.3206			73.4424	68.8502			89.2104	67.2556														18.0877	63.5226			31.1462	68.2926
			17.8634	57.1398			30.6344	52.2915			44.0823	67.4006			60.7601	61.3274			73.4531	68.4906			89.2211	67.1263														18.0983	64.4859			31.1569	68.0591
			17.8741	57.053			30.6451	50.7473			44.0929	68.8381			60.7707	60.5592			73.4638	68.3246			89.2317	67.0436														18.109	65.0252			31.1675	67.827
			17.8848	53.9495			30.6558	51.3296			44.1036	69.7402			60.7814	60.0873			73.4744	68.7472			89.2424	66.9142														18.1197	65.3086			31.1782	67.5283
			17.8954	55.5338			30.6664	54.3187			44.1143	70.2347			60.7921	60.6905			73.4851	69.0008			89.2531	66.7716														18.1303	65.4621			31.1889	67.2173
			17.9061	58.6406			30.6771	57.1575			44.1249	70.4261			60.8027	65.6713			73.4958	68.7602			89.2637	66.6558														18.141	65.4391			31.1995	66.9501
			17.9168	60.5681			30.6878	58.7646			44.1356	70.5763			60.8134	73.3097			73.5064	68.4189			89.2744	66.53														18.1517	65.3048			31.2102	66.9253
			17.9274	62.5211			30.6984	59.4702			44.1463	70.9034			60.8241	78.4236			73.5171	68.0944			89.2851	66.4204														18.1623	65.1736			31.2209	67.1815
			17.9381	64.0486			30.7091	60.0649			44.1569	71.4304			60.8347	81.2589			73.5278	68.1476			89.2957	66.2463														18.173	65.0165			31.2315	67.4178
			17.9488	65.1206			30.7198	60.7858			44.1676	71.9607			60.8454	82.6237			73.5384	68.9743			89.3064	65.9902														18.1837	64.7712			31.2422	67.4334
			17.9594	65.6465			30.7304	60.7256			44.1783	72.368			60.8561	83.189			73.5491	69.6268			89.3171	65.7221														18.1943	64.3893			31.2529	67.355
			17.9701	65.8779			30.7411	58.664			44.1889	72.542			60.8667	83.47			73.5598	69.5685			89.3277	65.5216														18.205	63.8927			31.2635	67.2712
			17.9808	66.1314			30.7518	56.3736			44.1996	72.1893			60.8774	83.6451			73.5704	69.2022			89.3384	65.4152														18.2157	63.4088			31.2742	67.1434
			17.9914	66.0237			30.7624	56.9854			44.2103	70.8881			60.8881	83.659			73.5811	68.7097			89.3491	65.3879														18.2263	63.0022			31.2849	66.9459
			18.0021	69.0771			30.7731	57.946			44.2209	68.6201			60.8987	83.5907			73.5918	68.108			89.3597	65.3092														18.237	62.6594			31.2955	66.6542
			18.0128	71.8553			30.7838	59.3778			44.2316	66.6576			60.9094	83.6927			73.6024	67.4149			89.3704	64.9714														18.2477	62.4608			31.3062	66.1772
			18.0234	74.0847			30.7944	62.0879			44.2423	66.2508			60.9201	83.9195			73.6131	66.9771			89.3811	64.0924														18.2583	62.5231			31.3169	65.302
			18.0341	79.3718			30.8051	64.3838			44.2529	66.2122			60.9307	83.9664			73.6238	67.2383			89.3917	62.3955														18.269	62.9381			31.3275	63.9548
			18.0448	80.9105			30.8158	65.5799			44.2636	65.9634			60.9414	83.9181			73.6344	68.021			89.4024	60.1161														18.2797	63.5523			31.3382	63.167
			18.0554	79.227			30.8264	66.0206			44.2743	65.6193			60.9521	84.1041			73.6451	68.7919			89.4131	58.1188														18.2903	63.9742			31.3489	65.161
			18.0661	77.9664			30.8371	66.1029			44.2849	65.2579			60.9627	84.3263			73.6558	69.3713			89.4237	56.7417														18.301	64.0606			31.3595	67.1394
			18.0768	76.4435			30.8478	67.3943			44.2956	64.977			60.9734	83.7507			73.6664	69.7976			89.4344	57.7186														18.3117	63.8205			31.3702	68.4761
			18.0874	71.508			30.8584	69.0656			44.3063	64.761			60.9841	81.7293			73.6771	70.0267			89.4451	64.5023														18.3223	63.2393			31.3809	69.6621
			18.0981	67.9422			30.8691	70.3411			44.3169	64.528			60.9947	78.0417			73.6878	70.1177			89.4557	70.6796														18.333	62.494			31.3915	70.199
			18.1088	69.9038			30.8798	71.936			44.3276	64.3062			61.0054	72.6135			73.6984	70.1116			89.4664	74.29														18.3437	61.5624			31.4022	70.2211
			18.1194	71.4431			30.8904	71.0711			44.3383	64.0607			61.0161	65.8371			73.7091	69.9539			89.4771	76.3172														18.3543	60.4172			31.4129	70.0311
			18.1301	70.4611			30.9011	70.2971			44.3489	63.7338			61.0267	58.8644			73.7198	69.6689			89.4877	77.142														18.365	61.0796			31.4235	69.6794
			18.1408	66.5194			30.9118	71.0426			44.3596	63.4473			61.0374	51.3623			73.7304	69.4045			89.4984	76.8918														18.3757	62.3024			31.4342	69.139
			18.1514	60.8261			30.9224	70.7019			44.3703	63.2001			61.0481	42.3251			73.7411	69.6963			89.5091	75.9153														18.3863	62.613			31.4449	68.6845
			18.1621	59.7423			30.9331	71.9982			44.3809	63.0182			61.0587	35.3715			73.7518	70.5515			89.5197	74.7597														18.397	62.84			31.4555	68.2764
			18.1728	58.3847			30.9438	71.0575			44.3916	62.8804							73.7624	71.2033			89.5304	74.1159														18.4077	62.9639			31.4662	67.8004
			18.1834	59.1421			30.9544	69.533			44.4023	62.7096							73.7731	70.971			89.5411	73.9246														18.4183	62.878			31.4769	67.5086
			18.1941	61.0889			30.9651	69.4866			44.4129	62.5292							73.7838	69.3497			89.5517	73.6138														18.429	62.5189			31.4875	67.3022
			18.2048	62.5109			30.9758	67.1496			44.4236	62.3312							73.7944	65.783			89.5624	72.895														18.4397	61.8888			31.4982	66.8706
			18.2154	63.0313			30.9864	65.7831			44.4343	62.0814							73.8051	61.0801			89.5731	71.7654														18.4503	61.0972			31.5089	65.926
			18.2261	63.2074			30.9971	65.5875			44.4449	61.7436							73.8158	60.1186			89.5837	70.2565														18.461	60.2075			31.5195	64.7833
			18.2368	63.3802			31.0078	64.9137			44.4556	61.404							73.8264	60.2283			89.5944	68.2704														18.4717	59.2599			31.5302	63.4938
			18.2474	63.4717			31.0184	64.4763			44.4663	61.1773							73.8371	60.0352			89.6051	65.6085														18.4823	58.3881			31.5409	61.9995
			18.2581	63.6622			31.0291	64.2883			44.4769	60.9817							73.8478	61.8285			89.6157	62.4224														18.493	57.6494			31.5515	60.3484
			18.2688	63.9561			31.0398	64.1816			44.4876	60.7498							73.8584	63.8475			89.6264	59.6442														18.5037	56.8808			31.5622	58.1465
			18.2794	64.1907			31.0504	64.0693			44.4983	60.454							73.8691	64.9473			89.6371	57.6046														18.5143	55.9962			31.5729	55.4265
			18.2901	64.4856			31.0611	63.9864			44.5089	59.9905							73.8798	65.3536			89.6477	54.7857														18.525	55.0187			31.5835	52.8594
			18.3008	65.0006			31.0718	63.9476			44.5196	59.2193							73.8904	65.3715			89.6584	49.1694														18.5357	54.0722			31.5942	50.1735
			18.3114	65.7792			31.0824	63.9251			44.5303	58.1256							73.9011	65.2547			89.6691	39.7525														18.5463	53.0763			31.6049	46.8034
			18.3221	66.4909			31.0931	63.8593			44.5409	57.1395							73.9118	65.147			89.6797	30.5578														18.557	51.7529			31.6155	42.6617
			18.3328	66.2667			31.1038	63.8262			44.5516	57.6099							73.9224	65.0367																		18.5677	49.6023			31.6262	39.8608
			18.3434	64.3286			31.1144	63.8063			44.5623	58.3865							73.9331	64.9118																						31.6369	42.4733
			18.3541	60.5169			31.1251	63.7993			44.5729	57.621							73.9438	64.7298																						31.6475	42.5821
			18.3648	56.7019			31.1358	63.7595			44.5836	55.1654							73.9544	64.3859																						31.6582	43.5551
			18.3754	56.7628			31.1464	63.6298			44.5943	51.2985							73.9651	63.6914
			18.3861	58.7399			31.1571	63.4255			44.6049	50.3287							73.9758	63.0477
			18.3968	60.6108			31.1678	63.3178			44.6156	53.0369							73.9864	63.4461
			18.4074	61.8956			31.1784	63.36			44.6263	54.4282							73.9971	64.2293
			18.4181	62.5251			31.1891	63.3157			44.6369	55.1339							74.0078	64.6491
			18.4288	62.7938			31.1998	62.8884			44.6476	56.4684							74.0184	64.8014
			18.4394	62.8487			31.2104	61.8318			44.6583	56.8749							74.0291	64.8005
			18.4501	62.6404			31.2211	60.1218			44.6689	56.4313							74.0398	64.746
			18.4608	62.4416			31.2318	57.9588			44.6796	56.8218							74.0504	64.6803
			18.4714	62.1632			31.2424	55.2841			44.6903	58.5509							74.0611	64.6711
			18.4821	61.4254			31.2531	52.5482			44.7009	59.6182							74.0718	64.6969
			18.4928	60.09			31.2638	51.5388			44.7116	59.1287							74.0824	64.6531																	1	min	30.7427			2	30.8516				30.2288
			18.5034	59.149							44.7223	58.9653							74.0931	64.5384																		max	87.2149				87.9323				92.6208
			18.5141	59.4654							44.7329	59.5438							74.1038	64.3165																		av	65.9924				67.0352				68.2209
			18.5248	59.9761							44.7436	60.1893							74.1144	64.03																		std	11.2543				13.4149				10.6888
			18.5354	60.149							44.7543	60.9877							74.1251	63.7441																		med	69.3524				70.5808				69.7988
			18.5461	60.0066							44.7649	61.5294							74.1358	63.4149
			18.5568	59.6657							44.7756	61.6344							74.1464	63.0788
			18.5674	59.4227							44.7863	61.24							74.1571	62.8741
			18.5781	59.3397							44.7969	60.2039							74.1678	62.7633
			18.5888	59.2556							44.8076	58.6919							74.1784	62.7551
			18.5994	59.1308							44.8183	57.3099							74.1891	62.8064
			18.6101	58.9894							44.8289	55.6801							74.1998	62.82
			18.6208	58.8871							44.8396	52.546							74.2104	62.881
			18.6314	58.7952							44.8503	46.6874							74.2211	63.0061
			18.6421	58.6505							44.8609	38.9988							74.2318	63.1658
			18.6528	58.6467							44.8716	33.9792							74.2424	63.2801
			18.6634	58.7618							44.8823	31.4211							74.2531	63.1944
			18.6741	58.8472							44.8929	30.1646							74.2638	62.6257
			18.6848	58.8152							44.9036	31.8981							74.2744	61.1195
			18.6954	58.4306							44.9143	33.1173							74.2851	58.5668
			18.7061	57.4413							44.9249	32.6723							74.2958	56.0314
			18.7168	55.8289							44.9356	32.5015							74.3064	54.4001
			18.7274	54.0806							44.9463	37.1337							74.3171	56.8343
			18.7381	53.7383							44.9569	44.1498							74.3278	63.9716
			18.7488	58.6893							44.9676	49.0917							74.3384	69.2093
			18.7594	63.9804							44.9783	51.3709							74.3491	72.5862
			18.7701	66.978							44.9889	52.9881							74.3598	74.8172
			18.7808	68.2828							44.9996	56.742							74.3704	75.8566
			18.7914	68.6264							45.0103	59.3996							74.3811	75.3782
			18.8021	68.4056							45.0209	59.5972							74.3918	73.21
			18.8128	67.7338							45.0316	58.9513							74.4024	69.863
			18.8234	66.6903							45.0423	58.5813							74.4131	66.7186
			18.8341	65.3285							45.0529	57.912							74.4238	63.8928
			18.8448	63.6436							45.0636	57.8287							74.4344	60.191
			18.8554	61.5411							45.0743	59.6226							74.4451	54.665
			18.8661	59.1181							45.0849	62.8295							74.4558	46.9959
			18.8768	56.2856							45.0956	65.5533							74.4664	40.756
			18.8874	52.7857							45.1063	67.6887							74.4771	39.469
			18.8981	48.4859							45.1169	69.5488							74.4878	38.8329
			18.9088	43.0387							45.1276	71.1062							74.4984	37.6334
			18.9194	36.5827							45.1383	72.0533							74.5091	36.9658
			18.9301	31.2916							45.1489	72.0411							74.5198	38.6081
			18.9408	26.9784							45.1596	71.1928							74.5304	38.3591
			18.9514	27.2265							45.1703	70.1065							74.5411	38.6544
			18.9621	30.3007							45.1809	68.8821							74.5518	39.7907
											45.1916	67.2093							74.5624	40.7872
		1	min	26.9784			2	26.3149			45.2023	66.2607							74.5731	41.3874
			max	80.9105				85.1159			45.2129	66.1905							74.5838	41.6172
			av	57.4215				59.3849			45.2236	65.9085							74.5944	41.7771
			std	10.7802				12.1004			45.2343	65.5315							74.6051	42.5662
			med	61.3544				63.4589			45.2449	65.0988							74.6158	43.167
											45.2556	64.6456							74.6264	42.6114
											45.2663	64.1855							74.6371	41.5927
											45.2769	63.7245							74.6478	40.5862
											45.2876	63.3687							74.6584	39.781
											45.2983	63.0855							74.6691	38.8048
											45.3089	62.7443							74.6798	37.3816
											45.3196	62.3374							74.6904	35.3849
											45.3303	61.9614							74.7011	33.5753
											45.3409	61.636							74.7118	33.5804
											45.3516	61.3702							74.7224	34.1962
											45.3623	61.1993							74.7331	33.3597
											45.3729	61.0782							74.7438	31.0982
											45.3836	60.9234							74.7544	30.477
											45.3943	60.7586							74.7651	30.1726
											45.4049	60.5333							74.7758	29.6197
											45.4156	60.1269							74.7864	28.9027
											45.4263	59.4097							74.7971	29.1697
											45.4369	58.2506							74.8078	30.1036
											45.4476	56.3428							74.8184	39.9684
											45.4583	53.985							74.8291	48.7608
											45.4689	54.5397							74.8398	53.8855
											45.4796	61.5739							74.8504	55.9463
											45.4903	67.2452							74.8611	55.5099
											45.5009	70.3166							74.8718	57.7666
											45.5116	71.8154							74.8824	62.899
											45.5223	72.4096							74.8931	65.9571
											45.5329	72.5108							74.9038	67.0377
											45.5436	72.7585							74.9144	67.205
											45.5543	73.2056							74.9251	67.3056
											45.5649	73.2871							74.9358	67.3381
											45.5756	72.6428							74.9464	67.295
											45.5863	71.3202							74.9571	67.4208
											45.5969	69.7902							74.9678	67.7781
											45.6076	68.3977							74.9784	68.1797
											45.6183	66.9094							74.9891	68.6892
											45.6289	65.1006							74.9998	69.0655
											45.6396	63.226							75.0104	69.234
											45.6503	61.2861							75.0211	69.5758
											45.6609	58.9669							75.0318	70.1428
											45.6716	56.8465							75.0424	70.6041
											45.6823	54.291							75.0531	70.9973
											45.6929	49.1379							75.0638	71.6343
											45.7036	43.08							75.0744	72.3583
											45.7143	37.6186							75.0851	73.01
											45.7249	32.3578							75.0958	73.391
											45.7356	31.917							75.1064	72.8073
											45.7463	29.9971							75.1171	71.3102
											45.7569	27.7343							75.1278	69.7026
											45.7676	27.1869							75.1384	68.3456
											45.7783	29.9777							75.1491	68.6134
											45.7889	29.881							75.1598	69.8133
											45.7996	30.4006							75.1704	70.3753
											45.8103	33.3506							75.1811	70.169
											45.8209	33.8952							75.1918	69.586
											45.8316	33.1681							75.2024	69.0417
											45.8423	33.1225							75.2131	68.5341
											45.8529	33.5889							75.2238	68.1968
											45.8636	34.0211							75.2344	68.0481
											45.8743	33.7902							75.2451	68.0264
											45.8849	32.8262							75.2558	68.1075
											45.8956	30.9728							75.2664	68.162
											45.9063	28.3318							75.2771	68.1596
											45.9169	27.1079							75.2878	68.1064
											45.9276	28.2602							75.2984	68.0064
											45.9383	32.3445							75.3091	67.926
											45.9489	33.0705							75.3198	67.25
											45.9596	34.1701							75.3304	64.8959
											45.9703	35.0125							75.3411	61.5127
											45.9809	33.1764							75.3518	61.5547
											45.9916	30.8643							75.3624	63.1408
											46.0023	33.2876							75.3731	64.1809
											46.0129	36.7294							75.3838	65.0871
											46.0236	39.2486							75.3944	65.7433
											46.0343	42.4719							75.4051	66.0477
											46.0449	43.1885							75.4158	66.1537
											46.0556	41.2897							75.4264	66.1526
											46.0663	39.5545							75.4371	66.1403
											46.0769	38.8316							75.4478	66.3996
											46.0876	37.5889							75.4584	66.7152
											46.0983	38.2354							75.4691	66.836
											46.1089	39.6316							75.4798	66.4123
											46.1196	40.0034							75.4904	65.038
											46.1303	38.4906							75.5011	63.3817
											46.1409	35.1562							75.5118	62.9757
											46.1516	33.1025							75.5224	63.3257
											46.1623	34.6411							75.5331	63.425
											46.1729	33.8581							75.5438	63.0553
											46.1836	36.4219							75.5544	62.4471
											46.1943	39.9442							75.5651	61.9479
											46.2049	40.5355							75.5758	61.8472
											46.2156	39.4228							75.5864	62.0683
											46.2263	38.4384							75.5971	62.2529
											46.2369	37.4989							75.6078	62.2786
											46.2476	34.8065							75.6184	62.2018
											46.2583	35.4994							75.6291	62.1931
											46.2689	35.3803							75.6398	62.3539
											46.2796	33.4035							75.6504	62.4905
											46.2903	31.9236							75.6611	62.461
											46.3009	32.607							75.6718	62.4814
											46.3116	36.9463							75.6824	62.5918
											46.3223	38.0843							75.6931	62.544
											46.3329	36.7023							75.7038	61.9378
											46.3436	37.721							75.7144	60.3173
											46.3543	37.2397							75.7251	57.5785
											46.3649	38.1323							75.7358	54.7022
											46.3756	40.3309							75.7464	52.6347
											46.3863	43.7094							75.7571	50.8059
											46.3969	48.885							75.7678	52.1922
											46.4076	52.8392							75.7784	58.0109
											46.4183	55.4355							75.7891	62.6627
											46.4289	57.5725							75.7998	65.2812
											46.4396	59.6267							75.8104	66.3035
											46.4503	61.583							75.8211	66.3344
											46.4609	63.068							75.8318	65.8704
											46.4716	64.1435							75.8424	65.3646
											46.4823	65.0397							75.8531	64.9599
											46.4929	65.9029							75.8638	64.5974
											46.5036	66.6706							75.8744	64.1107
											46.5143	67.1068							75.8851	63.5421
											46.5249	67.1137							75.8958	62.8743
											46.5356	66.6947							75.9064	62.0514
											46.5463	65.8449							75.9171	61.1973
											46.5569	64.7103							75.9278	60.4204
											46.5676	63.2444							75.9384	59.597
											46.5783	61.8846							75.9491	58.4902
											46.5889	61.3735							75.9598	56.8638
											46.5996	61.6786							75.9704	54.2681
											46.6103	62.6064							75.9811	50.1856
											46.6209	63.5335							75.9918	44.784
											46.6316	64.21							76.0024	38.386
											46.6423	64.6362
											46.6529	64.9398
											46.6636	65.2578
											46.6743	65.4247
											46.6849	65.1211
											46.6956	64.4275
											46.7063	63.9735
											46.7169	63.7149
											46.7276	63.3677
											46.7383	63.0341
											46.7489	62.7136
											46.7596	61.9236
											46.7703	60.013
											46.7809	58.432
											46.7916	58.6111
											46.8023	58.1239
											46.8129	57.6295
											46.8236	59.0423
											46.8343	60.6275
											46.8449	61.5187
											46.8556	61.9217
											46.8663	62.0813
											46.8769	62.1679
											46.8876	62.4075
											46.8983	62.5857
											46.9089	62.5672
											46.9196	62.4326
											46.9303	62.3622
											46.9409	62.4348
											46.9516	62.417
											46.9623	62.0374
											46.9729	61.5893
											46.9836	61.4671
											46.9943	61.4699
											47.0049	61.3382
											47.0156	61.1319
											47.0263	60.8851
											47.0369	60.572
											47.0476	60.1656
											47.0583	59.7739
											47.0689	59.3302
											47.0796	58.9638
											47.0903	58.7353
											47.1009	58.5269
											47.1116	58.3746
											47.1223	58.3151
											47.1329	58.3562
											47.1436	58.3634
											47.1543	58.326
											47.1649	58.0748
											47.1756	57.1341
											47.1863	55.3572
											47.1969	53.1524
											47.2076	51.7172
											47.2183	54.1349
											47.2289	58.4627
											47.2396	60.5996
											47.2503	60.8063
											47.2609	60.3349
											47.2716	59.8871
											47.2823	59.325
											47.2929	58.4204
											47.3036	57.3875
											47.3143	56.7542
											47.3249	56.5258
											47.3356	56.0534
											47.3463	54.9805
											47.3569	53.7931
											47.3676	52.5219
											47.3783	50.7921
											47.3889	48.3854
											47.3996	44.1166
											47,399610 44,116600
										3	min	25.322			4	25.8918			5	25.0923			6	27.1432			7	28.8389			8	31.6324
											max	91.4522				89.3274				89.2941				80.5728				87.1426				91.0645
											av	58.4612				65.9568				57.5513				60.0453				64.7577				69.5237
											std	15.3246				16.0449				12.8966				13.9357				14.9076				13.7713
											med	61.8868				70.309				61.816				64.4724				69.8786				73.5112
[truncated: 18 more columns]
